# Supplementary material for: Estimating 10-Year Cardiovascular Disease Risk in Primary Prevention Using UK Electronic Health Records and a Hybrid Multitask BERT Model: Retrospective Cohort Study
Source: JMIR Med Inform. 2025 Nov 13;13:e76659. doi: 10.2196/76659 (PMC12620595; doi:10.2196/76659)
Supplement: Multimedia Appendix 2 [file medinform-v13-e76659-s002.zip]

Archive with 54 entries (53 files):
- Phenotypes/
- __MACOSX/._Phenotypes
- Phenotypes/SBP.csv
- __MACOSX/Phenotypes/._SBP.csv
- Phenotypes/Family_history_cvd.csv
- Phenotypes/TIA.csv
- __MACOSX/Phenotypes/._TIA.csv
- Phenotypes/CKD.csv
- __MACOSX/Phenotypes/._CKD.csv
- Phenotypes/MI.csv
- __MACOSX/Phenotypes/._MI.csv
- Phenotypes/Erectile_dysfunction.csv
- __MACOSX/Phenotypes/._Erectile_dysfunction.csv
- Phenotypes/Angina_stable.csv
- __MACOSX/Phenotypes/._Angina_stable.csv
- Phenotypes/Ethnicity.csv
- __MACOSX/Phenotypes/._Ethnicity.csv
- Phenotypes/HIV_AIDS.csv
- __MACOSX/Phenotypes/._HIV_AIDS.csv
- Phenotypes/AAA.csv
- __MACOSX/Phenotypes/._AAA.csv
- Phenotypes/Stroke_ischaemic.csv
- __MACOSX/Phenotypes/._Stroke_ischaemic.csv
- Phenotypes/Hypertension.csv
- __MACOSX/Phenotypes/._Hypertension.csv
- Phenotypes/Cholesterol.csv
- Phenotypes/Severe_mental_illness.csv
- Phenotypes/HF.csv
- __MACOSX/Phenotypes/._HF.csv
- Phenotypes/Dementia.csv
- Phenotypes/Angina_unstable.csv
- __MACOSX/Phenotypes/._Angina_unstable.csv
- Phenotypes/Stroke_NOS.csv
- __MACOSX/Phenotypes/._Stroke_NOS.csv
- Phenotypes/PAD.csv
- __MACOSX/Phenotypes/._PAD.csv
- Phenotypes/CHD_NOS.csv
- __MACOSX/Phenotypes/._CHD_NOS.csv
- Phenotypes/Diabetes.csv
- __MACOSX/Phenotypes/._Diabetes.csv
- Phenotypes/SLE.csv
- __MACOSX/Phenotypes/._SLE.csv
- Phenotypes/Rheumatoid_arthritis.csv
- __MACOSX/Phenotypes/._Rheumatoid_arthritis.csv
- Phenotypes/Smoking.csv
- __MACOSX/Phenotypes/._Smoking.csv
- Phenotypes/CHD.csv
- __MACOSX/Phenotypes/._CHD.csv
- Phenotypes/AF.csv
- __MACOSX/Phenotypes/._AF.csv
- Phenotypes/BMI.csv
- Phenotypes/Migraine.csv
- __MACOSX/Phenotypes/._Migraine.csv
- Phenotypes/DBP.csv
