# Supplementary material for: Estimating 10-Year Cardiovascular Disease Risk in Primary Prevention Using UK Electronic Health Records and a Hybrid Multitask BERT Model: Retrospective Cohort Study
Source: JMIR Med Inform. 2025 Nov 13;13:e76659. doi: 10.2196/76659 (PMC12620595; doi:10.2196/76659)
Supplement: Multimedia Appendix 2 [file medinform-v13-e76659-s002.zip › Phenotypes/SBP.csv]

MedCodeId	Term	OriginalReadCode	CleansedReadCode	SnomedCTConceptId	SnomedCTDescriptionId	Release	EmisCodeCategoryId
5527191000006114	Systolic blood pressure	^ESCTSY552719		271649006	406507015		2
3676271000006117	Systolic blood pressure	^ESCTSY367627		72313002	120163011		2
114311000006111	Systolic arterial pressure	2469	2469.00	72313002	120159016		2
