# Supplementary material for: Estimating 10-Year Cardiovascular Disease Risk in Primary Prevention Using UK Electronic Health Records and a Hybrid Multitask BERT Model: Retrospective Cohort Study
Source: JMIR Med Inform. 2025 Nov 13;13:e76659. doi: 10.2196/76659 (PMC12620595; doi:10.2196/76659)
Supplement: Multimedia Appendix 2 [file medinform-v13-e76659-s002.zip › Phenotypes/Family_history_cvd.csv]

MedCodeId	Observations	OriginalReadCode	CleansedReadCode	Term	SnomedCTConceptId	SnomedCTDescriptionId	Release	EmisCodeCategoryId
404428013	300000	ZV173	ZV17300	Family history of ischaemic heart disease	297242006	437728019		7
460356017	200000	ZV171	ZV17100	Family history of stroke	275104002	411031011		7
460366013	20000	ZV174	ZV17400	[V]Family history of other cardiovascular disease	266894000	397693011		7
1780271011	30000	12CN	12CN.00	Family history of myocardial infarct in first degree female relative less than 65 years of age	401066000	2839705011		7
339481000006111	30000	ZV173-1	ZV17311	Family history of ischemic heart disease	297242006	437728019		7
339631000006113	20000	ZV173-2	ZV17312	Family history of myocardial infarction	266897007	397700011		7
1676931000006119	90000	12CV	12CV.00	Family history of cardiovascular disease in first degree male relative less than 55 years of age	439724007	2792404010		7
1676941000006112	100000	12CW	12CW.00	Family history of cardiovascular disease in first degree female relative less than 65 years of age	438825005	2794956014		7
4507431000006118	1	^ESCTFA450743		Family history: premature coronary heart disease	134439009	2664552011		7
4530231000006110	2000	^ESCTFA453023		Family history of hypertension	160357008	249942014		7
4530241000006117	10	^ESCTFA453024		Family history: Hypertension	160357008	2666924010		7
4530331000006119	2	^ESCTFA453033		Family history: Congenital heart disease	160364005	2666595013		7
5495391000006118	200	^ESCTFA549539		Family history of cardiovascular disease	266894000	397692018		7
5495401000006116	7	^ESCTFA549540		Family history: Cardiovascular disease	266894000	2669636017		7
5495521000006113	90	^ESCTFA549552		Family history: Myocardial infarction	266897007	2669639012		7
5495801000006118	10	^ESCTFA549580		Family history of congenital anomaly of cardiovascular system	266908007	2820928019		7
5569641000006114	40	^ESCTFA556964		Family history: Cardiac disorder	275120007	2669864012		7
5569701000006117	1	^ESCTFA556970		Family history: Myocardial infarction at greater than 60	275123009	2669867017		7
7112081000006113	30	^ESCTFA711208		Family history of heart failure	429959009	2764081016		31
7114321000006118	1	^ESCTFA711432		Family history of coronary arteriosclerosis	430091005	2764060016		31
7114331000006115	7	^ESCTFA711433		Family history of coronary artery disease	430091005	2764061017		31
7177651000006119	1	^ESCTFA717765		Family history of congestive heart failure	433305001	2764062012		31
8036791000006116	4	^ESCTFA803679		Family history of sudden cardiac death	117361000119104	3043524011		31
8063261000006119	4000	^ESCTFA806326		Family history of coronary heart disease	203261000000108	310481000000117		7
8193681000006118	10	^ESCTFA819368		Family history of myocardial infarction in second degree relative less than 50 years	515711000000105	1148461000000114		31
8193701000006115	100	^ESCTFA819370		Family history of myocardial infarction in first degree relative less than 60 years	515741000000106	1148521000000117		31
12761791000006110	20	^ESCT1276179		Family history of ischemic heart disease	297242006	437727012		7
14075121000006112	300	^ESCT1407512		Family history of cardiac disorder	275120007	3779484019		7
