# Supplementary material for: Estimating 10-Year Cardiovascular Disease Risk in Primary Prevention Using UK Electronic Health Records and a Hybrid Multitask BERT Model: Retrospective Cohort Study
Source: JMIR Med Inform. 2025 Nov 13;13:e76659. doi: 10.2196/76659 (PMC12620595; doi:10.2196/76659)
Supplement: Multimedia Appendix 2 [file medinform-v13-e76659-s002.zip › Phenotypes/TIA.csv]

MedCodeId	Observations	OriginalReadCode	CleansedReadCode	Term	SnomedCTConceptId	SnomedCTDescriptionId	Release	EmisCodeCategoryId
106394016	6000	G656	G656.00	Vertebrobasilar insufficiency	64009001	106394016		32
145925010	70000	F4236	F423600	Amaurosis fugax	88032003	145925010		32
251692018	70000	14AB	14AB.00	H/O: TIA	161511000	251692018		32
300348012	1000	G65y	G65y.00	Other transient cerebral ischaemia	266257000	395788015		32
300349016	7000	G65zz	G65zz00	Transient cerebral ischaemia NOS	266257000	395788015		32
300353019	600	G65z1	G65z100	Intermittent cerebral ischaemia	195206000	300353019		32
345684012	900	G657	G657.00	Carotid territory transient ischaemic attack	230716006	345684012		32
345718011	10000	1B1S	1B1S.00	Transient global amnesia	230736007	345718011		27
395783012	800000	G65-2	G65..12	Transient ischaemic attack	266257000	395783012		32
395788015	700000	G65	G65..00	Transient cerebral ischaemia	266257000	395788015		32
499739014	3000	G650-1	G650.11	Insufficiency - basilar artery	64009001	499739014		32
67511000006117	20000	G65-3	G65..13	Vertebro-basilar insufficiency	64009001	106394016		32
95931000006111	10000	G65z	G65z.00	Transient cerebral ischaemia NOS	266257000	395788015		32
95961000006119	20000	G655	G655.00	Transient global amnesia	230736007	345718011		27
416991000006112	1000	Fyu55	Fyu5500	Transient cerebral ischemia	266257000	395788015		32
1148331000000111	1000	8CRB	8CRB.00	Transient ischaemic attack clinical management plan	736288002	3517033016		32
1667741000000110	700	ZV12D	ZV12D00	[V]Personal history of transient ischaemic attack	751371000000107	1667741000000110		32
2171081000000116	900	14AB0	14AB000	H/O amaurosis fugax	13016361000119101	2713751000000114		32
