# Supplementary material for: Estimating 10-Year Cardiovascular Disease Risk in Primary Prevention Using UK Electronic Health Records and a Hybrid Multitask BERT Model: Retrospective Cohort Study
Source: JMIR Med Inform. 2025 Nov 13;13:e76659. doi: 10.2196/76659 (PMC12620595; doi:10.2196/76659)
Supplement: Multimedia Appendix 2 [file medinform-v13-e76659-s002.zip › Phenotypes/CKD.csv]

MedCodeId	Term	Type
2773184015	Chronic kidney disease stage 3	stage3
304071000000115	Chronic kidney disease stage 3	stage3
304091000000116	Chronic kidney disease stage 4	stage45
304111000000114	Chronic kidney disease stage 5	stage45
35171019	Chronic glomerulonephritis	Both
39884018	Calculous pyelonephritis	stage3
74720014	Lipoid nephrosis	Both
81307015	Congenital nephrotic syndrome	Both
86957016	Nephrotic syndrome	stage45
105227013	Chronic pyelonephritis	stage3
114310015	Lupus nephritis	Both
272389014	Exploration of renal transplant	stage45
284213011	Renal transplant planned	stage45
303825013	Nephrotic syndrome with proliferative glomerulonephritis	Both
303826014	Nephrotic syndrome with membranous glomerulonephritis	Both
303832016	Nephrotic syndrome, minor glomerular abnormality	Both
303833014	Nephrotic syndrome, focal and segmental glomerular lesions	Both
303834015	Nephrotic syndrome, diffuse membranous glomerulonephritis	Both
303838017	Nephrotic syndrome, dense deposit disease	Both
303839013	Nephrotic syndrome, diffuse crescentic glomerulonephritis	Both
303845017	Nephrotic syndrome in amyloidosis	Both
303846016	Nephrotic syndrome in diabetes mellitus	Both
303847013	Kimmelstiel - Wilson disease	Both
303848015	Nephrotic syndrome in malaria	Both
303849011	Nephrotic syndrome in polyarteritis nodosa	Both
303854019	Nephrotic syndrome with other pathological kidney lesions	Both
303855018	Nephrotic syndrome NOS	Both
303863017	Chronic rapidly progressive glomerulonephritis	Both
303864011	Other chronic glomerulonephritis	Both
303867016	Chronic focal glomerulonephritis	Both
303868014	Chronic diffuse glomerulonephritis	Both
303869018	Other chronic glomerulonephritis NOS	Both
303870017	Chronic glomerulonephritis NOS	Both
304060010	Chronic pyelonephritis without medullary necrosis	stage3
304061014	Chronic pyelonephritis with medullary necrosis	stage3
304062019	Chronic pyelitis	Both
304063012	Chronic pyonephrosis	Both
304067013	Chronic pyelonephritis NOS	stage3
324973015	Kidney transplant failure and rejection	stage45
354330018	Chronic obstructive pyelonephritis	stage3
396706011	Nephrotic syndrome with minimal change glomerulonephritis	Both
460644012	History of renal transplant	stage45
509108014	Chronic uraemia	uraemia
509111010	Chronic renal failure	stage45
127091000006118	Steroid-sensitive nephrotic syndrome	Both
177251000006119	Renal transplant with complication, without blame	stage45
215521000000116	End stage renal disease	stage45
554481000006111	Chronic glomerulonephritis + diseases EC	Both
555191000006119	Membranoproliferative glomerulonephritis	Both
555201000006116	Chronic membranous glomerulonephritis	Both
556211000006112	Chronic proliferative glomerulonephritis	Both
557811000000119	Chronic kidney disease stage 3A	stage3
557831000000110	Chronic kidney disease stage 3B	stage3
585761000006118	Nonobstructive reflux-associated chronic pyelonephritis	stage3
595811000000117	Chronic kidney disease stage 3 with proteinuria	stage3
595871000000110	Chronic kidney disease stage 3 without proteinuria	stage3
595931000000116	Chronic kidney disease stage 3A with proteinuria	stage3
595991000000115	Chronic kidney disease stage 3A without proteinuria	stage3
596051000000115	Chronic kidney disease stage 3B with proteinuria	stage3
596131000000114	Chronic kidney disease stage 3B without proteinuria	stage3
596191000000110	Chronic kidney disease stage 4 with proteinuria	stage45
596261000000111	Chronic kidney disease stage 4 without proteinuria	stage45
596321000000110	Chronic kidney disease stage 5 with proteinuria	stage45
596401000000111	Chronic kidney disease stage 5 without proteinuria	stage45
641471000006117	End stage renal failure	stage45
641491000006116	End-stage renal disease	stage45
677461000006115	Nephrotic syndrome, diffuse mesangial proliferative glomerulonephritis	stage45
677471000006110	Nephrotic syndrome, diffuse mesangiocapillary glomerulonephritis	stage45
677481000006113	Nephrotic syndrome, diffuse endocapillary proliferative glomerulonephritis	stage45
677561000006119	Nephrotic syndrome in systemic lupus erythematosus	stage45
677621000006112	Nephrotic syndrome with membranoproliferative glomerulonephritis	stage45
677941000006114	Nephritis - chronic	stage45
678061000006111	Nephropathy - chronic	stage45
710221000006113	Finnish congenital nephrotic syndrome	stage45
754061000006111	Kidney transplant with complication, without blame	stage45
28321015	Renal osteodystrophy	Both
28322010	Renal rickets	Both
61575019	Renal dwarfism	Both
91216016	Hypokalaemic nephropathy	Both
119846018	Nephrogenic diabetes insipidus	Both
251763010	H/O: nephritis	Both
303806010	Nephritis, nephrosis and nephrotic syndrome	stage45
303814016	Acute nephritis with lesions of necrotising glomerulitis	Both
303876011	Membranoproliferative nephritis unspecified	Both
303877019	Focal membranoproliferative glomerulonephritis	Both
303895016	Renal cortical necrosis unspecified	Both
303896015	Renal medullary necrosis unspecified	Both
303915016	Other acute renal failure	stage45
303916015	Acute renal failure NOS	stage45
303944019	Phosphate-losing tubular disorders	Both
303946017	Renal infantilism	Both
303948016	Renal osteodystrophy NOS	Both
303960015	Impaired renal function disorder NOS	Both
304068015	Acute pyelonephritis without medullary necrosis	stage3
304069011	Acute pyelonephritis with medullary necrosis	stage3
305191012	[X]Other acute renal failure	stage45
305192017	[X]Other chronic renal failure	stage45
354347017	Chronic mesangial proliferative glomerulonephritis	Both
354380012	Mesangiocapillary glomerulonephritis	Both
354407013	Impaired renal function	Both
396707019	Nephritis and nephropathy unspecified	Both
396711013	RF - Renal failure	stage45
396713011	Other impaired renal function disorder NOS	Both
405116017	Acute renal medullary necrosis	Both
304031000000117	Chronic kidney disease stage 1	stage1
304051000000112	Chronic kidney disease stage 2	stage2
388811000006119	[X]Heredtry nephrpthy NEC difus mesangiocapilry glomneph	Both
424731000006111	Renal failure	stage45
460081000006113	Acute renal cortical necrosis	Both
553181000006118	Chronic nephritic syndrome, diffuse mesangial proliferative glomerulonephritis	Both
553191000006115	Chronic nephritic syndrome, diffuse endocapillary proliferative glomerulonephritis	stage45
553201000006117	Chronic nephritic syndrome, diffuse membranous glomerulonephritis	Both
555371000006118	Chronic nephritic syndrome, diffuse mesangiocapillary glomerulonephritis	Both
555381000006115	Chronic nephritic syndrome, diffuse crescentic glomerulonephritis	Both
677951000006111	Nephritis	Both
677971000006118	Nephritis unsp+membranoprolif glomerulonephritis lesion NOS	Both
677981000006115	Nephritis unsp+OS membranoprolif glomerulonephritis lesion	Both
2767385013	Chronic kidney disease stage 4	stage45
7966641000006113	Chronic kidney disease stage 4 due to type 2 diabetes mellitus	stage45
8030421000006114	Hypertensive heart AND chronic kidney disease stage 4	stage45
8040661000006119	Chronic kidney disease stage 4 due to hypertension	stage45
2767154014	Chronic kidney disease stage 5	stage45
994441000006116	Chronic kidney disease stage 5	stage45
7714891000006118	Chronic kidney disease stage 5 on dialysis	stage45
7714921000006112	Chronic kidney disease stage 5 with transplant	stage45
7966611000006114	Chronic kidney disease stage 5 due to type 2 diabetes mellitus	stage45
8027491000006113	Chronic kidney disease stage 5 due to type 1 diabetes mellitus	stage45
14174321000006116	Chronic kidney disease stage 5 due to drug induced diabetes mellitus	stage45
303843012	Congenital nephrotic syndrome NOS	stage45
303844018	Nephrotic syndrome in diseases EC	stage45
303853013	Nephrotic syndrome associated with another disorder	stage45
304056012	Other specified nephritis, nephrosis or nephrotic syndrome	stage45
304058013	Nephritis, nephrosis and nephrotic syndrome NOS	stage45
354340015	Congenital nephrotic syndrome with focal glomerulosclerosis	Both
703481000006116	Microcystic type congenital nephrotic syndrome	Both
1847541000006113	Wilms' tumour and nephrotic syndrome with pseudohermaphroditism	Both
3222371000006111	Minimal change nephrotic syndrome	Both
3347091000006118	NS - Nephrotic syndrome	Both
5093351000006116	Steroid-resistant nephrotic syndrome	Both
5093381000006112	Steroid-dependent nephrotic syndrome	stage45
7598001000006110	Childhood nephrotic syndrome	Both
12717101000006112	Nephritis, nephrosis and nephrotic syndrome	Both
4789231000006111	Non-obstructive reflux-associated chronic pyelonephritis	stage3
290737016	Dependence on renal dialysis	stage45
394640016	Renal dialysis	stage45
1227722017	[V]Aftercare involving renal dialysis NOS	stage45
176711000006111	Renal dialysis with complication, without blame	stage45
446291000006111	Accidental cut/puncture/perf/haem'ge during renal dialysis	stage45
663551000006118	Failure of sterile precautions during renal dialysis	stage45
713671000006118	Mechanical failure of apparatus during renal dialysis	stage45
766101000006114	Foreign object left in body during renal dialysis	stage45
3135211000006116	Removal of arteriovenous shunt for renal dialysis	stage45
117168016	Renal transplant	stage45
272325018	Cadaveric renal transplant	stage45
353974015	Xenograft renal transplant	stage45
354610013	Renal transplant rejection	stage45
354612017	Accelerated rejection of renal transplant	stage45
354613010	Very mild acute rejection of renal transplant	stage45
354615015	Acute rejection of renal transplant	stage45
354616019	Acute rejection of renal transplant - grade I	stage45
354617011	Acute rejection of renal transplant - grade II	stage45
354618018	Acute rejection of renal transplant - grade III	stage45
354619014	Chronic rejection of renal transplant	stage45
354623018	Chronic rejection of renal transplant - grade 1	stage45
354624012	Chronic rejection of renal transplant - grade II	stage45
354627017	Chronic rejection of renal transplant - grade III	stage45
354628010	Acute-on-chronic rejection of renal transplant	stage45
413415016	Unexplained episode of renal transplant dysfunction	stage45
90471000006113	Live donor renal transplant	stage45
900121000006113	Renal transplant rejected	stage45
906351000006116	[RFC] Renal transplant	stage45
988961000006115	Renal transplant rejected	stage45
2189151000000117	Urological complication of renal transplant	stage45
2191221000000118	Vascular complication of renal transplant	stage45
3647051000006117	Tx - Renal transplantation	stage45
5094171000006114	End stage renal failure with renal transplant	stage45
5096031000006117	Primary non-function of renal transplant	stage45
5096231000006110	Failed renal transplant	stage45
6024541000006117	Donor renal transplantation	stage45
7103511000006119	Disorder related to renal transplantation	stage45
7212381000006113	Renal transplant biopsy sample	stage45
7502751000006112	Referral to surgical transplant service for renal transplant evaluation	stage45
7507471000006112	Awaiting renal transplant	stage45
994421000006111	Chronic kidney disease stage 3	stage3
7966691000006116	Chronic kidney disease stage 3 due to type 2 diabetes mellitus	stage3
8030431000006112	Hypertensive heart AND chronic kidney disease stage 3	stage3
8040681000006112	Chronic kidney disease stage 3 due to hypertension	stage3
8044061000006119	Hypertension in chronic kidney disease stage 3 due to type 2 diabetes mellitus	stage3
8212401000006115	Anaemia co-occurrent and due to chronic kidney disease stage 3	stage3
2445791000000118	Family history of end stage renal disease	stage45
3245871000006111	ESRD - End stage renal disease	stage45
7615371000006117	Anaemia in end stage renal disease	stage45
618491000000110	CKD stage 4 with proteinuria	stage45
618501000000116	CKD stage 4 without proteinuria	stage45
7147781000006115	CKD stage 4	stage45
618511000000119	CKD stage 5 with proteinuria	stage45
618521000000113	CKD stage 5 without proteinuria	stage45
7174851000006111	CKD stage 5	stage45
