# Supplementary material for: Estimating 10-Year Cardiovascular Disease Risk in Primary Prevention Using UK Electronic Health Records and a Hybrid Multitask BERT Model: Retrospective Cohort Study
Source: JMIR Med Inform. 2025 Nov 13;13:e76659. doi: 10.2196/76659 (PMC12620595; doi:10.2196/76659)
Supplement: Multimedia Appendix 2 [file medinform-v13-e76659-s002.zip › Phenotypes/MI.csv]

MedCodeId	Observations	OriginalReadCode	CleansedReadCode	Term	SnomedCTConceptId	SnomedCTDescriptionId	Release	EmisCodeCategoryId
4031011	60000	G32	G32..00	Old myocardial infarction	1755008	4031011		32
4032016	700	G32-1	G32..11	Healed myocardial infarction	1755008	4032016		32
37443015	10000	G30-4	G30..14	Heart attack	22298006	37443015		32
94884017	2000000	G30	G30..00	Acute myocardial infarction	57054005	94884017		32
109915012	300	G310	G310.00	Post-myocardial infarction syndrome	66189004	500341014		32
109916013	200	G310-1	G310.11	Dressler's syndrome	66189004	109916013		32
116992017	9000	G307	G307.00	Acute subendocardial infarction	70422006	116992017		32
208365015	700	G38	G38..00	Postoperative myocardial infarction	129574000	208365015		32
256452010	5000	323	323..00	ECG: myocardial infarction	164865005	256452010		3
256460011	700	323Z	323Z.00	ECG: myocardial infarct NOS	164865005	256452010		3
299707016	6000	G301	G301.00	Acute anterior myocardial infarction	54329005	1231324017		32
299708014	200	G3010	G301000	Acute anteroapical infarction	52035003	3038718019		32
299709018	20000	G301z	G301z00	Anterior myocardial infarction NOS	54329005	1231324017		32
299710011	4000	G304	G304.00	Acute posterior myocardial infarction	233838001	350371016		32
299711010	3000	G305	G305.00	Acute lateral myocardial infarction	58612006	1231860015		32
299712015	500	G306	G306.00	True posterior myocardial infarction	194802003	299712015		32
299714019	90000	G308	G308.00	Acute myocardial infarction of inferior wall	73795002	122557015		32
299718016	2000	G30y	G30y.00	Other acute myocardial infarction	57054005	94884017		32
299719012	100	G30y0	G30y000	Acute atrial infarction	194809007	299719012		32
299720018	600	G30yz	G30yz00	Other acute myocardial infarction NOS	57054005	94884017		32
299721019	60000	G30z	G30z.00	Acute myocardial infarction NOS	57054005	94884017		32
299808017	700	G35	G35..00	Subsequent myocardial infarction	194856005	299808017		32
299811016	100	G350	G350.00	Subsequent myocardial infarction of anterior wall	194857001	299811016		32
299812011	100	G351	G351.00	Subsequent myocardial infarction of inferior wall	194858006	299812011		32
299813018	20	G353	G353.00	Subsequent myocardial infarction of other sites	194856005	299808017		32
350376014	3000	G30-7	G30..17	Silent myocardial infarction	233843008	350376014		32
447324018	500	G309	G309.00	Acute Q-wave infarct	304914007	447324018		32
450322013	3000	G3070	G307000	Acute non-Q wave infarction	307140009	450322013		32
451369010	2000	14AH	14AH.00	H/O: Myocardial infarction in last year	308065005	451369010		32
455422014	100	G384	G384.00	Postoperative subendocardial myocardial infarction	311796008	455422014		32
455423016	80	G38z	G38z.00	Postoperative myocardial infarction, unspecified	129574000	208365015		32
458410010	1000	G33z5	G33z500	Post infarct angina	314116003	458410010		32
1218860015	6	G30y1	G30y100	Acute papillary muscle infarction	10273003	1218860015		32
1229885017	40	G31y1	G31y100	Microinfarction of heart	42531007	1229885017		32
1234005010	3000	G303	G303.00	Acute inferoposterior infarction	76593002	1234005010		32
1234306015	600	G30y2	G30y200	Acute septal infarction	79009004	1234306015		32
1235655012	4000	G30A	G30A.00	Mural thrombosis	91335003	1235655012		32
1780491019	200000	G30X0	G30X000	Acute ST segment elevation myocardial infarction	401303003	1780491019		32
1780501013	400000	G3071	G307100	Acute non-ST segment elevation myocardial infarction	401314000	1780501013		32
1786197015	3000	G30-2	G30..12	Coronary thrombosis	398274000	1786197015		32
1786198013	400	G30-6	G30..16	Thrombosis - coronary	398274000	1786198013		32
67081000006119	60	G362	G362.00	Ventricular septal defect as current complication following acute myocardial infarction	233846000	350381017		32
100681000006116	80	G366	G366.00	Thrombosis of atrium, auricular appendage, and ventricle as current complications following acute myocardial infarction	194868001	299824016		32
118831000006118	40	G35X	G35X.00	Subsequent myocardial infarction of unspecified site	194856005	299808017		32
158601000006116	10	G363	G363.00	Rupture of cardiac wall without haemopericardium as current complication following acute myocardial infarction	194865003	299821012		32
158611000006118	2	G364	G364.00	Rupture of chordae tendinae as current complication following acute myocardial infarction	194866002	299822017		32
159001000006119	6	G365	G365.00	Rupture of papillary muscle as current complication following acute myocardial infarction	194867006	299823010		32
212061000006119	20	G380	G380.00	Postoperative transmural myocardial infarction of anterior wall	311792005	455418016		32
212071000006114	20	G381	G381.00	Postoperative transmural myocardial infarction of inferior wall	311793000	455419012		32
216351000006118	300	G501	G501.00	Post infarction pericarditis	233885007	350431013		32
219521000000119	1000	G30-1	G30..11	Attack - heart	22298006	37443015		32
219531000000117	300000	G30-5	G30..15	MI - acute myocardial infarction	57054005	94884017		32
230021000006115	6000	G32-2	G32..12	Personal history of myocardial infarction	399211009	2986492018		32
362461000006119	80	Gyu34	Gyu3400	[X]Acute transmural myocardial infarction of unspecif site	57054005	94884017		32
455641000006112	20000	G300	G300.00	Acute anterolateral myocardial infarction	70211005	1233238016		32
455651000006114	4000	G3011	G301100	Acute anteroseptal myocardial infarction	62695002	104192010		32
457531000006110	10000	G302	G302.00	Acute inferolateral myocardial infarction	65547006	1232697013		32
460681000006116	400	G30X	G30X.00	Acute transmural myocardial infarction of unspecif site	57054005	94884017		32
498031000006112	80	G361	G361.00	Atrial septal defect as current complication following acute myocardial infarction	194863005	299818010		32
537751000006115	200	G30-3	G30..13	Cardiac rupture after acute myocardial infarction	233847009	350383019		32
543291000006110	40	G36	G36..00	Myocardial infarction with complication	371068009	1209776017		32
616081000006113	30	889A	889A.00	Diabetes mellitus insulin-glucose infusion in acute myocardial infarction	315287002	459791015		32
810811000006116	10000	14A3	14A3.00	H/O: myocardial infarct at less than 60	161502000	251675010		32
810821000006112	10000	14A4	14A4.00	H/O: myocardial infarct at greater than 60	161503005	251678012		32
813961000006116	90	G360	G360.00	Haemopericardium as current complication following acute myocardial infarction	194862000	299816014		32
967931000006114	200	G30B	G30B.00	Acute myocardial infarction of posterolateral wall	15990001	27071012		32
