# Supplementary material for: Estimating 10-Year Cardiovascular Disease Risk in Primary Prevention Using UK Electronic Health Records and a Hybrid Multitask BERT Model: Retrospective Cohort Study
Source: JMIR Med Inform. 2025 Nov 13;13:e76659. doi: 10.2196/76659 (PMC12620595; doi:10.2196/76659)
Supplement: Multimedia Appendix 2 [file medinform-v13-e76659-s002.zip › Phenotypes/Erectile_dysfunction.csv]

MedCodeId	Observations	OriginalReadCode	CleansedReadCode	Term	SnomedCTConceptId	SnomedCTDescriptionId	Release	EmisCodeCategoryId
272294012	50	7A6G0	7A6G000	Revascularisation for impotence	175881006	272294012		32
272299019	100	7A6G5	7A6G500	Ligation of penile veins for impotence	175886001	272299019		32
273365014	600	7C25B	7C25B00	Penile injection to produce erection	176566004	273365014		32
304501018	20000	K27y1	K27y100	Impotence of organic origin	198036002	304501018		32
371290017	6000	1ABB	1ABB.00	Cannot get an erection	248773007	371290017		27
371298012	9000	1ABC	1ABC.00	Cannot sustain an erection	248779006	371298012		27
1777409015	600000	E2273	E227300	Impotence	397803000	1777409015		32
1786154013	2000000	E2273-1	E227311	Erectile dysfunction	397803000	2955652011		32
302271000000119	20000	8HTj	8HTj.00	Referral to erectile dysfunction clinic	704048004	3010274018		40
369101000000114	9000	7C25E	7C25E00	Management of erectile dysfunction	851081000000105	2205041000000119		32
384551000006110	2000	Eu522	Eu52200	Failure of genital response	268723003	401891015		32
396141000006114	20000	Eu522-2	Eu52212	[X]Male erectile disorder	397803000	2955652011		32
424011000006115	6000	Eu522-3	Eu52213	Psychogenic impotence	73491007	122034016		32
489201000000110	300	7C25F	7C25F00	Operations on penis for erectile dysfunction NEC	71588001	118923011		32
1734321000000113	300000	1D1B	1D1B.00	C/O erectile dysfunction	473327001	2242321000000110		27
1768751000006113	20	8BB4	8BB4.00	Erectile dysfunction unresponsive to phosphodiesterase-5 inhibitor	707300000	3029856010		32
2243331000000115	2000	K27y7	K27y700	Erectile dysfunction due to diabetes mellitus	867891000000101	2243331000000115		32
