# Supplementary material for: Estimating 10-Year Cardiovascular Disease Risk in Primary Prevention Using UK Electronic Health Records and a Hybrid Multitask BERT Model: Retrospective Cohort Study
Source: JMIR Med Inform. 2025 Nov 13;13:e76659. doi: 10.2196/76659 (PMC12620595; doi:10.2196/76659)
Supplement: Multimedia Appendix 2 [file medinform-v13-e76659-s002.zip › Phenotypes/Ethnicity.csv]

MedCodeId	Term	OriginalReadCode	CleansedReadCode	SnomedCTConceptId	SnomedCTDescriptionId	Release	EmisCodeCategoryId	map
250222012	European origin	1341	1341.00	160513005	250222012		17	White
250225014	North American origin	1344	1344.00	160516002	250225014		17	Other
250227018	Australian origin	1346	1346.00	160518001	250227018		17	Other
196641000006110	Caucasian race	134B	134B.00	413773004	2537215011		22	White
196611000006111	Afro-Caucasian	134L	134L.00	413466005	2533841013		22	White
2537217015	Race: White	134N	134N.00	413773004	2537217015		22	White
253634013	O/E - Australoid	2264	2264.00	162734009	253634013		27	Other
158341000000117	British or mixed British - ethnic category 2001 census	9i0	9i0..00	92391000000108	158341000000117		22	White
1063981000000117	White British - ethnic category 2001 census	9i00	9i00.00	494131000000105	1063981000000117		22	White
253629014	O/E - Europeanoid	2261	2261.00	162731001	253629014		27	White
141301000000110	Irish - ethnic category 2001 census	9i1	9i1..00	92401000000106	141301000000110		22	Other
1064041000000111	White Irish - ethnic category 2001 census	9i10	9i10.00	494161000000100	1064041000000111		22	White
141311000000112	Other White background - ethnic category 2001 census	9i2	9i2..00	92411000000108	141311000000112		22	White
157281000000117	English - ethnic category 2001 census	9i20	9i20.00	110761000000106	157281000000117		22	Other
141431000000111	Scottish - ethnic category 2001 census	9i21	9i21.00	92541000000108	141431000000111		22	Other
141441000000119	Welsh - ethnic category 2001 census	9i22	9i22.00	92551000000106	141441000000119		22	Other
141461000000118	Cornish - ethnic category 2001 census	9i23	9i23.00	92571000000102	141461000000118		22	Other
141451000000116	Northern Irish - ethnic category 2001 census	9i24	9i24.00	92561000000109	141451000000116		22	Other
142691000000116	Ulster Scots - ethnic category 2001 census	9i25	9i25.00	93921000000101	142691000000116		22	Other
142701000000116	Greek - ethnic category 2001 census	9i27	9i27.00	93931000000104	142701000000116		22	Other
142711000000119	Greek Cypriot - ethnic category 2001 census	9i28	9i28.00	93941000000108	142711000000119		22	Other
158481000000115	Italian - ethnic category 2001 census	9i2B	9i2B.00	93961000000109	158481000000115		22	Other
138201000000110	Polish - ethnic category 2001 census	9i2F	9i2F.00	88941000000100	138201000000110		22	Other
937301000006110	Baltic States (Estonian or Latvian or Lithuanian) - ethnic category 2001 census	9i2G	9i2G.00	88951000000102	138211000000112		22	Other
937311000006113	Commonwealth of (Russian) Independent States - ethnic category 2001 census	9i2H	9i2H.00	88961000000104	138221000000118		22	Other
142741000000118	Kosovan - ethnic category 2001 census	9i2J	9i2J.00	93981000000100	142741000000118		22	Other
138231000000116	Albanian - ethnic category 2001 census	9i2K	9i2K.00	88971000000106	138231000000116		22	Other
142751000000115	Bosnian - ethnic category 2001 census	9i2L	9i2L.00	93991000000103	142751000000115		22	Other
142761000000117	Croatian - ethnic category 2001 census	9i2M	9i2M.00	94001000000108	142761000000117		22	Other
157991000000110	Serbian - ethnic category 2001 census	9i2N	9i2N.00	88981000000108	157991000000110		22	Other
937371000006116	Other republics which made up the former Yugoslavia - ethnic category 2001 census	9i2P	9i2P.00	94011000000105	142771000000112		22	Other
142781000000114	Mixed Irish and other White - ethnic category 2001 census	9i2Q	9i2Q.00	94021000000104	142781000000114		22	White
937391000006115	Other White European or European unspecified or Mixed European - ethnic category 2001 census	9i2R	9i2R.00	94041000000106	142801000000110		22	White
937411000006115	Other White or White unspecified - ethnic category 2001 census	9i2T	9i2T.00	94051000000109	158491000000118		22	White
138241000000113	Jewish - ethnic category 2001 census	9iF6	9iF6.00	88991000000105	138241000000113		22	Other
285925010	White	9S1	9S1..00	185984009	285925010		22	White
459726019	White British	9S10	9S10.00	315236000	459726019		22	White
459727011	White Irish	9S11	9S11.00	315237009	459727011		22	White
459728018	White - ethnic group	9S12	9S12.00	185984009	285926011		22	White
1780407014	White Scottish	9S13	9S13.00	401213008	1780407014		22	White
1780408016	Other white British ethnic group	9S14	9S14.00	401214002	1780408016		22	White
285978014	Irish (NMO)	9SA9	9SA9.00	186014006	285978014		22	Other
405070017	Greek/Greek Cypriot (NMO)	9SAA	9SAA.00	270466006	405070017		22	Other
411594011	Greek (NMO)	9SAA-1	9SAA.11	275599007	411594011		22	Other
411595012	Greek Cypriot (NMO)	9SAA-2	9SAA.12	275600005	411595012		22	Other
285987017	Other European (NMO)	9SAC	9SAC.00	186017004	285987017		22	White
459786016	Irish traveller	9SI	9SI..00	315283003	459786016		22	Other
1968051000006116	White: English or Welsh or Scottish or Northern Irish or British - England and Wales ethnic category 2011 census	9t00	9t00.00	976631000000101	2484631000000115		22	White
2484671000000118	White: Irish - England and Wales ethnic category 2011 census	9t01	9t01.00	976651000000108	2484671000000118		22	White
1968071000006114	White: Gypsy or Irish Traveller - England and Wales ethnic category 2011 census	9t02	9t02.00	976671000000104	2484711000000117		22	White
141661000000115	Cypriot (part not stated) - ethnic category 2001 census	9i26	9i26.00	92791000000109	141661000000115		22	Other
1968081000006112	White: any other White background - England and Wales ethnic category 2011 census	9t03	9t03.00	976691000000100	2484751000000118		22	White
2486161000000112	White - Northern Ireland ethnic category 2011 census	9t10	9t10.00	977351000000100	2486161000000112		22	White
2487281000000112	White: Scottish - Scotland ethnic category 2011 census	9t20	9t20.00	977911000000103	2487281000000112		22	White
2487321000000116	White: other British - Scotland ethnic category 2011 census	9t21	9t21.00	977931000000106	2487321000000116		22	White
2487361000000112	White: Irish - Scotland ethnic category 2011 census	9t22	9t22.00	977951000000104	2487361000000112		22	White
1968441000006112	White: Gypsy or Irish Traveller - Scotland ethnic category 2011 census	9t23	9t23.00	977971000000108	2487401000000115		22	White
2487481000000113	White: Polish - Scotland ethnic category 2011 census	9t24	9t24.00	978011000000101	2487481000000113		22	White
1968461000006111	White: any other White ethnic group - Scotland ethnic category 2011 census	9t25	9t25.00	978031000000109	2487521000000113		22	White
250226010	South American origin	1345	1345.00	160517006	250226010		17	Other
250229015	Middle Eastern origin	1348	1348.00	160520003	250229015		17	Other
250230013	Far Eastern origin	1349	1349.00	160521004	250230013		17	Other
196621000006115	Arabs	134C	134C.00	90027003	149237014		22	Other
196651000006112	RACE: Chinese	134D	134D.00	33897005	56590016		22	Chinese
196661000006114	Japanese	134E	134E.00	414551003	2533843011		22	Other Asian
196671000006119	Koreans	134F	134F.00	38361009	63432018		22	Other Asian
196701000006118	Oriental	134G	134G.00	414978006	2533849010		22	Other
371005013	Race	134P-1	134P.11	103579009	265558016		17	Other
402434017	O/E - Mongoloid origin	2263	2263.00	268914005	402434017		27	Other
156921000000110	Turkish - ethnic category 2001 census	9i29	9i29.00	110401000000103	156921000000110		22	Other
142721000000113	Turkish Cypriot - ethnic category 2001 census	9i2A	9i2A.00	93951000000106	142721000000113		22	Other
138171000000114	Irish Traveller - ethnic category 2001 census	9i2C	9i2C.00	88911000000101	138171000000114		22	Other
138181000000111	Traveller - ethnic category 2001 census	9i2D	9i2D.00	88921000000107	138181000000111		22	Other
138191000000113	Gypsy/Romany - ethnic category 2001 census	9i2E	9i2E.00	88931000000109	138191000000113		22	Other
141381000000117	Other Asian background - ethnic category 2001 census	9iA	9iA..00	92481000000101	141381000000117		22	Other Asian
141401000000117	Chinese - ethnic category 2001 census	9iE	9iE..00	92511000000107	141401000000117		22	Chinese
141411000000115	Other - ethnic category 2001 census	9iF	9iF..00	92521000000101	141411000000115		22	Other
141621000000111	Vietnamese - ethnic category 2001 census	9iF0	9iF0.00	92751000000101	141621000000111		22	Other Asian
141631000000113	Japanese - ethnic category 2001 census	9iF1	9iF1.00	92761000000103	141631000000113		22	Other Asian
141641000000116	Filipino - ethnic category 2001 census	9iF2	9iF2.00	92771000000105	141641000000116		22	Other
141651000000118	Malaysian - ethnic category 2001 census	9iF3	9iF3.00	92781000000107	141651000000118		22	Other
142881000000117	Buddhist - ethnic category 2001 census	9iF4	9iF4.00	94131000000103	142881000000117		22	Other
138281000000117	Muslim - ethnic category 2001 census	9iF7	9iF7.00	89031000000104	138281000000117		22	Other
138251000000111	Arab - ethnic category 2001 census	9iF9	9iF9.00	89001000000105	138251000000111		22	Other
142811000000112	North African - ethnic category 2001 census	9iFA	9iFA.00	94061000000107	142811000000112		22	Black African
937871000006114	Middle Eastern (excluding Israeli, Iranian and Arab) - ethnic category 2001 census	9iFB	9iFB.00	94071000000100	142821000000118		22	Other Asian
142831000000116	Israeli - ethnic category 2001 census	9iFC	9iFC.00	94081000000103	142831000000116		22	Other
138261000000114	Iranian - ethnic category 2001 census	9iFD	9iFD.00	89011000000107	138261000000114		22	Other Asian
142841000000113	Kurdish - ethnic category 2001 census	9iFE	9iFE.00	94091000000101	142841000000113		22	Other
142851000000111	Moroccan - ethnic category 2001 census	9iFF	9iFF.00	94101000000109	142851000000111		22	Other
142861000000114	Latin American - ethnic category 2001 census	9iFG	9iFG.00	94111000000106	142861000000114		22	Other
138271000000119	South and Central American - ethnic category 2001 census	9iFH	9iFH.00	89021000000101	138271000000119		22	Other
937941000006111	Multi-ethnic islands: Mauritian or Seychellois or Maldivian or St Helena - ethnic category 2001 census	9iFJ	9iFJ.00	94121000000100	142871000000119		22	Other
142901000000119	Any other group - ethnic category 2001 census	9iFK	9iFK.00	94151000000105	142901000000119		22	Other
405065012	Black N African/Arab/Iranian	9S43	9S43.00	270461001	405065012		22	Black African
411573013	Black North African	9S43-1	9S43.11	275586009	411573013		22	Black African
411574019	Black Arab	9S43-2	9S43.12	275587000	411574019		22	Other
411575018	Black Iranian	9S43-3	9S43.13	275588005	411575018		22	Other Asian
285949013	Black - other Asian	9S47	9S47.00	185996002	285949013		22	Other Asian
56590016	Chinese	9S9	9S9..00	33897005	56590016		22	Chinese
285958018	Other ethnic non-mixed (NMO)	9SA	9SA..00	186005001	285958018		22	Other
285959014	Brit. ethnic minor. spec.(NMO)	9SA1	9SA1.00	186006000	285959014		22	Other
285960016	Brit. ethnic minor. unsp (NMO)	9SA2	9SA2.00	186007009	285960016		22	Other
405068014	N African Arab/Iranian (NMO)	9SA4	9SA4.00	270464009	405068014		22	Black African
411581014	North African Arab (NMO)	9SA4-1	9SA4.11	275594002	411581014		22	Black African
411582019	Iranian (NMO)	9SA4-2	9SA4.12	275595001	411582019		22	Other Asian
285977016	Other Asian (NMO)	9SA8	9SA8.00	186013000	285977016		22	Other Asian
405071018	Turkish/Turkish Cypriot (NMO)	9SAB	9SAB.00	270467002	405071018		22	Other
411596013	Turkish (NMO)	9SAB-1	9SAB.11	275601009	411596013		22	Other
411597016	Turkish Cypriot (NMO)	9SAB-2	9SAB.12	275602002	411597016		22	Other
285988010	Other ethnic NEC (NMO)	9SAD	9SAD.00	186005001	285958018		22	Other
456650013	Vietnamese	9SC	9SC..00	312859007	456650013		22	Other Asian
459782019	Other black ethnic group	9SG	9SG..00	315279003	459782019		22	Other
459784018	Other Asian ethnic group	9SH	9SH..00	315281001	459784018		22	Other Asian
459785017	Ethnic group	9SJ	9SJ..00	372148003	1210724015		22	Other
1968211000006112	Other ethnic group: Arab - England and Wales ethnic category 2011 census	9t0G	9t0G.00	976951000000102	2485271000000117		22	Other
1968221000006116	Other ethnic group: any other ethnic group - England and Wales ethnic category 2011 census	9t0H	9t0H.00	976971000000106	2485311000000117		22	Other
286006015	New Zealand ethnic groups	9T1	9T1..00	186035008	286006015		22	Other
286017019	Other Pacific ethnic group	9T1A	9T1A.00	372148003	1210724015		22	Other
1968381000006110	Other ethnic group: Arab - Northern Ireland ethnic category 2011 census	9t1E	9t1E.00	977851000000109	2487161000000110		22	Other
1968391000006113	Other ethnic group: any other ethnic group - Northern Ireland ethnic category 2011 census	9t1F	9t1F.00	977871000000100	2487201000000119		22	Other
286021014	Other New Zealand ethnic group	9T1Y	9T1Y.00	186035008	286006015		22	Other
286022019	New Zealand ethnic group NOS	9T1Z	9T1Z.00	186035008	286006015		22	Other
1968521000006118	Asian or Asian Scottish or Asian British: any other Asian group - Scotland ethnic category 2011 census	9t2B	9t2B.00	978211000000108	2487891000000113		22	Other Asian
1968581000006119	Other ethnic group: Arab, Arab Scottish or Arab British - Scotland ethnic category 2011 census	9t2H	9t2H.00	978381000000105	2488261000000116		22	Other
1968591000006116	Other ethnic group: any other ethnic group - Scotland ethnic category 2011 census	9t2J	9t2J.00	978401000000105	2488301000000114		22	Other
196681000006116	Mixed racial group	134J	134J.00	414752008	2533847012		22	Other
142791000000111	Other mixed White - ethnic category 2001 census	9i2S	9i2S.00	94031000000102	142791000000111		22	White
141321000000118	White and Black Caribbean - ethnic category 2001 census	9i3	9i3..00	92421000000102	141321000000118		22	White
141331000000116	White and Black African - ethnic category 2001 census	9i4	9i4..00	92431000000100	141331000000116		22	White
141341000000113	White and Asian - ethnic category 2001 census	9i5	9i5..00	92441000000109	141341000000113		22	White
141351000000111	Other Mixed background - ethnic category 2001 census	9i6	9i6..00	92451000000107	141351000000111		22	Other
141471000000113	Black and Asian - ethnic category 2001 census	9i60	9i60.00	92581000000100	141471000000113		22	Other Asian
141481000000110	Black and Chinese - ethnic category 2001 census	9i61	9i61.00	92591000000103	141481000000110		22	Chinese
157291000000115	Black and White - ethnic category 2001 census	9i62	9i62.00	110771000000104	157291000000115		22	White
141491000000112	Chinese and White - ethnic category 2001 census	9i63	9i63.00	92601000000109	141491000000112		22	White
158361000000116	Asian and Chinese - ethnic category 2001 census	9i64	9i64.00	92611000000106	158361000000116		22	Chinese
937511000006119	Other Mixed or Mixed unspecified - ethnic category 2001 census	9i65	9i65.00	92621000000100	141501000000118		22	Other
158371000000111	Mixed Black - ethnic category 2001 census	9iD3	9iD3.00	92721000000106	158371000000111		22	Other
514651000006112	Black East African Asian/Indo-Caribbean	9S45	9S45.00	270462008	405066013		22	Black Caribbean
411576017	Black East African Asian	9S45-1	9S45.11	275589002	411576017		22	Black African
411577014	Black Indo-Caribbean	9S45-2	9S45.12	275590006	411577014		22	Black Caribbean
285951012	Black - other, mixed	9S5	9S5..00	185998001	285951012		22	Other
285952017	Other Black - Black/White orig	9S51	9S51.00	185999009	285952017		22	White
285953010	Other Black - Black/Asian orig	9S52	9S52.00	186000006	285953010		22	Other Asian
405069018	E Afric Asian/Indo-Carib (NMO)	9SA6	9SA6.00	270465005	405069018		22	Other Asian
285989019	Other ethnic, mixed origin	9SB	9SB..00	186019001	285989019		22	Other
285990011	Other ethnic, Black/White orig	9SB1	9SB1.00	186020007	285990011		22	White
285991010	Other ethnic, Asian/White orig	9SB2	9SB2.00	186021006	285991010		22	White
285992015	Other ethnic, mixed white orig	9SB3	9SB3.00	186022004	285992015		22	White
285993013	Other ethnic, other mixed orig	9SB4	9SB4.00	186023009	285993013		22	Other
460153018	Black Caribbean and White	9SB5	9SB5.00	315634007	460153018		22	White
460154012	Black African and White	9SB6	9SB6.00	315635008	460154012		22	White
1968091000006110	Mixed multiple ethnic groups: White and Black Caribbean - England and Wales ethnic category 2011 census	9t04	9t04.00	976711000000103	2484791000000114		22	White
1968101000006116	Mixed multiple ethnic groups: White and Black African - England and Wales ethnic category 2011 census	9t05	9t05.00	976731000000106	2484831000000119		22	White
1968111000006118	Mixed multiple ethnic groups: White and Asian - England and Wales ethnic category 2011 census	9t06	9t06.00	976751000000104	2484871000000117		22	White
1968121000006114	Mixed multiple ethnic groups: any other Mixed or multiple ethnic background - England and Wales ethnic category 2011 census	9t07	9t07.00	976771000000108	2484911000000115		22	Other
1968161000006115	Asian or Asian British: Chinese - England and Wales ethnic category 2011 census	9t0B	9t0B.00	976851000000107	2485071000000113		22	Chinese
1968171000006110	Asian or Asian British: any other Asian background - England and Wales ethnic category 2011 census	9t0C	9t0C.00	976871000000103	2485111000000119		22	Other Asian
1968261000006110	Mixed multiple ethnic groups: White and Black Caribbean - Northern Ireland ethnic category 2011 census	9t12	9t12.00	977391000000108	2486241000000118		22	White
1968271000006115	Mixed multiple ethnic groups: White and Black African - Northern Ireland ethnic category 2011 census	9t13	9t13.00	977411000000108	2486281000000114		22	White
1968281000006117	Mixed multiple ethnic groups: White and Asian - Northern Ireland ethnic category 2011 census	9t14	9t14.00	977431000000100	2486321000000118		22	White
1968291000006119	Mixed multiple ethnic groups: any other Mixed or multiple ethnic background - Northern Ireland ethnic category 2011 census	9t15	9t15.00	977551000000106	2486561000000119		22	Other
1968471000006116	Mixed or multiple ethnic groups: any Mixed or multiple ethnic group - Scotland ethnic category 2011 census	9t26	9t26.00	978051000000102	2487561000000117		22	Other
250223019	African origin	1342	1342.00	160514004	250223019		17	Black African
250231012	West Indian origin	134A	134A.00	160522006	250231012		17	Indian
196601000006113	Afro-Caribbean	134H	134H.00	413465009	2533840014		22	Black Caribbean
250243013	Race: West indian	134K	134K.00	160531006	250243013		22	Indian
1751621000006114	NHS Sickle Cell and Thalassaemia Screening Programme family origin African or African-Caribbean (black)	1X0	1X0..00	749231000000103	1645561000000115		27	Black Caribbean
1751631000006112	NHS Sickle Cell and Thalassaemia Screening Programme Caribbean Islands family origin	1X00	1X00.00	749371000000106	1645841000000118		27	Black Caribbean
1751641000006119	NHS Sickle Cell and Thalassaemia Screening Programme African family origin	1X01	1X01.00	749391000000105	1645881000000114		27	Black African
253630016	O/E - Negroid	2262	2262.00	162732008	253630016		27	Other
154401000000118	Caribbean - ethnic category 2001 census	9iB	9iB..00	107691000000105	154401000000118		22	Black Caribbean
141391000000115	African - ethnic category 2001 census	9iC	9iC..00	92491000000104	141391000000115		22	Black African
158351000000119	Other Black background - ethnic category 2001 census	9iD	9iD..00	92501000000105	158351000000119		22	Other
141591000000113	Somali - ethnic category 2001 census	9iD0	9iD0.00	92711000000100	141591000000113		22	Other
141601000000119	Nigerian - ethnic category 2001 census	9iD1	9iD1.00	92731000000108	141601000000119		22	Black African
157311000000119	Black British - ethnic category 2001 census	9iD2	9iD2.00	110791000000100	157311000000119		22	Other
937731000006115	Other Black or Black unspecified - ethnic category 2001 census	9iD4	9iD4.00	92741000000104	141611000000117		22	Other
514611000006111	Black Caribbean	9S2	9S2..00	185988007	285930014		22	Black Caribbean
30683015	Black African	9S3	9S3..00	18167009	30683015		22	Black African
285931013	Black, other, non-mixed origin	9S4	9S4..00	185989004	285931013		22	Other
285932018	Black British	9S41	9S41.00	185990008	285932018		22	Other
405064011	Black Caribbean/W.I./Guyana	9S42	9S42.00	270460000	405064011		22	Black Caribbean
285930014	Black Caribbean	9S42-1	9S42.11	185988007	285930014		22	Black Caribbean
453109012	Black West Indian	9S42-2	9S42.12	309643000	453109012		22	Indian
453110019	Black Guyana	9S42-3	9S42.13	309644006	453110019		22	Other
285943014	Black - other African country	9S44	9S44.00	185993005	285943014		22	Black African
285950013	Black Black - other	9S48	9S48.00	185989004	285931013		22	Other
405067016	Caribbean I./W.I./Guyana (NMO)	9SA3	9SA3.00	270463003	405067016		22	Black Caribbean
411578016	Caribbean Island (NMO)	9SA3-1	9SA3.11	275591005	411578016		22	Black Caribbean
411579012	West Indian (NMO)	9SA3-2	9SA3.12	275592003	411579012		22	Indian
411580010	Guyana (NMO)	9SA3-3	9SA3.13	275593008	411580010		22	Other
285971015	Other African countries (NMO)	9SA5	9SA5.00	186010002	285971015		22	Black African
1968181000006113	Black or African or Caribbean or Black British: African - England and Wales ethnic category 2011 census	9t0D	9t0D.00	976891000000104	2485151000000115		22	Black Caribbean
1968191000006111	Black or African or Caribbean or Black British: Caribbean - England and Wales ethnic category 2011 census	9t0E	9t0E.00	976911000000101	2485191000000111		22	Black Caribbean
1968201000006114	Black or African or Caribbean or Black British: other Black or African or Caribbean background - England and Wales ethnic category 2011 census	9t0F	9t0F.00	976931000000109	2485231000000119		22	Black Caribbean
1968351000006119	Black or African or Caribbean or Black British: African - Northern Ireland ethnic category 2011 census	9t1B	9t1B.00	977791000000109	2487041000000113		22	Black Caribbean
1968361000006117	Black or African or Caribbean or Black British: Caribbean - Northern Ireland ethnic category 2011 census	9t1C	9t1C.00	977811000000105	2487081000000117		22	Black Caribbean
1968371000006112	Black or African or Caribbean or Black British: other Black or African or Caribbean background - Northern Ireland ethnic category 2011 census	9t1D	9t1D.00	977831000000102	2487121000000119		22	Black Caribbean
1968531000006115	African: African, African Scottish or African British - Scotland ethnic category 2011 census	9t2C	9t2C.00	978231000000100	2487931000000115		22	Black African
1968541000006113	African: any other African - Scotland ethnic category 2011 census	9t2D	9t2D.00	978251000000107	2487971000000118		22	Black African
1968551000006110	Caribbean or Black: Caribbean, Caribbean Scottish or Caribbean British - Scotland ethnic category 2011 census	9t2E	9t2E.00	978271000000103	2488011000000113		22	Black Caribbean
1968561000006112	Caribbean or Black: Black, Black Scottish or Black British - Scotland ethnic category 2011 census	9t2F	9t2F.00	978341000000102	2488181000000119		22	Black Caribbean
1968571000006117	Caribbean or Black: any other Black or Caribbean group - Scotland ethnic category 2011 census	9t2G	9t2G.00	978361000000101	2488221000000112		22	Black Caribbean
250224013	Asian origin	1343	1343.00	160515003	250224013		17	Other Asian
250228011	Indian origin	1347	1347.00	160519009	250228011		17	Indian
196631000006117	RACE: Bangladeshi	134I	134I.00	186003008	285956019		22	Bangladeshi
196721000006111	RACE: Pakistani	134M	134M.00	186002003	285955015		22	Pakistani
412016016	O/E - Asian origin	2263-1	2263.11	276029002	412016016		27	Other Asian
157271000000119	Indian or British Indian - ethnic category 2001 census	9i7	9i7..00	110751000000108	157271000000119		22	Indian
141361000000114	Pakistani or British Pakistani - ethnic category 2001 census	9i8	9i8..00	92461000000105	141361000000114		22	Pakistani
937541000006115	Bangladeshi or British Bangladeshi - ethnic category 2001 census	9i9	9i9..00	92471000000103	141371000000119		22	Bangladeshi
141521000000110	Punjabi - ethnic category 2001 census	9iA1	9iA1.00	92641000000107	141521000000110		22	Other
141531000000112	Kashmiri - ethnic category 2001 census	9iA2	9iA2.00	92651000000105	141531000000112		22	Other
141541000000115	East African Asian - ethnic category 2001 census	9iA3	9iA3.00	92661000000108	141541000000115		22	Black African
136081000000111	Sri Lankan - ethnic category 2001 census	9iA4	9iA4.00	86461000000107	136081000000111		22	Other
141551000000117	Tamil - ethnic category 2001 census	9iA5	9iA5.00	92671000000101	141551000000117		22	Other
157301000000116	Sinhalese - ethnic category 2001 census	9iA6	9iA6.00	110781000000102	157301000000116		22	Other
141571000000114	Caribbean Asian - ethnic category 2001 census	9iA7	9iA7.00	92691000000102	141571000000114		22	Black Caribbean
141561000000119	British Asian - ethnic category 2001 census	9iA8	9iA8.00	92681000000104	141561000000119		22	Other Asian
141511000000116	Mixed Asian - ethnic category 2001 census	9iA9	9iA9.00	92631000000103	141511000000116		22	Other Asian
937651000006117	Other Asian or Asian unspecified - ethnic category 2001 census	9iAA	9iAA.00	92701000000102	141581000000111		22	Other Asian
157351000000115	Hindu - ethnic category 2001 census	9iF5	9iF5.00	110831000000107	157351000000115		22	Other
142891000000115	Sikh - ethnic category 2001 census	9iF8	9iF8.00	94141000000107	142891000000115		22	Other
285948017	Black Indian sub-continent	9S46	9S46.00	185995003	285948017		22	Indian
285954016	Indian	9S6	9S6..00	414481008	2533844017		22	Indian
285955015	Pakistani	9S7	9S7..00	186002003	285955015		22	Pakistani
285956019	Bangladeshi	9S8	9S8..00	186003008	285956019		22	Bangladeshi
411583012	East African Asian (NMO)	9SA6-1	9SA6.11	275596000	411583012		22	Black African
411584018	Indo-Caribbean (NMO)	9SA6-2	9SA6.12	275597009	411584018		22	Black Caribbean
285976013	Indian sub-continent (NMO)	9SA7	9SA7.00	186012005	285976013		22	Indian
1968131000006112	Asian or Asian British: Indian - England and Wales ethnic category 2011 census	9t08	9t08.00	976791000000107	2484951000000116		22	Indian
1968141000006119	Asian or Asian British: Pakistani - England and Wales ethnic category 2011 census	9t09	9t09.00	976811000000108	2484991000000112		22	Pakistani
1968151000006117	Asian or Asian British: Bangladeshi - England and Wales ethnic category 2011 census	9t0A	9t0A.00	976831000000100	2485031000000111		22	Bangladeshi
1968301000006118	Asian or Asian British: Indian - Northern Ireland ethnic category 2011 census	9t16	9t16.00	977591000000103	2486641000000116		22	Indian
1968311000006115	Asian or Asian British: Pakistani - Northern Ireland ethnic category 2011 census	9t17	9t17.00	977711000000100	2486881000000113		22	Pakistani
1968321000006111	Asian or Asian British: Bangladeshi - Northern Ireland ethnic category 2011 census	9t18	9t18.00	977731000000108	2486921000000119		22	Bangladeshi
1968331000006114	Asian or Asian British: Chinese - Northern Ireland ethnic category 2011 census	9t19	9t19.00	977751000000101	2486961000000110		22	Chinese
1968341000006116	Asian or Asian British: any other Asian background - Northern Ireland ethnic category 2011 census	9t1A	9t1A.00	977771000000105	2487001000000110		22	Other Asian
1968481000006118	Asian or Asian Scottish or Asian British: Pakistani, Pakistani Scottish or Pakistani British - Scotland ethnic category 2011 census	9t27	9t27.00	978071000000106	2487601000000117		22	Pakistani
1968491000006115	Asian or Asian Scottish or Asian British: Indian, Indian Scottish or Indian British - Scotland ethnic category 2011 census	9t28	9t28.00	978111000000100	2487681000000110		22	Indian
1968501000006111	Asian or Asian Scottish or Asian British: Bangladeshi, Bangladeshi Scottish or Bangladeshi British - Scotland ethnic category 2011 census	9t29	9t29.00	978171000000105	2487801000000118		22	Bangladeshi
1968511000006114	Asian or Asian Scottish or Asian British: Chinese - Scotland ethnic category 2011 census	9t2A	9t2A.00	978191000000109	2487851000000117		22	Chinese
