# Supplementary material for: Estimating 10-Year Cardiovascular Disease Risk in Primary Prevention Using UK Electronic Health Records and a Hybrid Multitask BERT Model: Retrospective Cohort Study
Source: JMIR Med Inform. 2025 Nov 13;13:e76659. doi: 10.2196/76659 (PMC12620595; doi:10.2196/76659)
Supplement: Multimedia Appendix 2 [file medinform-v13-e76659-s002.zip › Phenotypes/HIV_AIDS.csv]

MedCodeId	Observations	OriginalReadCode	CleansedReadCode	Term	SnomedCTConceptId	SnomedCTDescriptionId	Release	EmisCodeCategoryId
103844015	6000	A788	A788.00	Acquired immune deficiency syndrome	62479008	103844015		32
143288017	20000	A788-1	A788.11	Human immunodeficiency virus infection	86406008	143288017		32
152322017	2000	A7881	A788100	Asymptomatic human immunodeficiency virus infection	91947003	152322017		32
257855012	100000	43C3-1	43C3.11	HIV positive	165816005	257855012		33
264371011	4000	65QA	65QA.00	Human immunodeficiency virus carrier	699433000	2984517011		32
264418012	80	65VE	65VE.00	Notification of AIDS	170530008	264418012		1
287012016	100	A7884	A788400	Human immunodeficiency virus with neurological disease	186707002	287012016		32
287014015	20	A7886	A788600	Malignant neoplastic disease co-occurrent with human immunodeficiency virus infection	713572001	3290189011		32
287020019	70	A788y	A788y00	Human immunodeficiency virus with other clinical findings	86406008	143288017		32
287021015	600	A788z	A788z00	Acquired human immunodeficiency virus infection syndrome NOS	86406008	143288017		32
287022010	400	A789	A789.00	Symptomatic human immunodeficiency virus infection	81000119104	2967570018		32
287023017	80	A7890	A789000	Mycobacteriosis associated with AIDS	420818005	2617389018		32
287024011	30	A7891	A789100	HIV disease resulting in cytomegaloviral disease	81000119104	2967570018		32
287025012	70	A7892	A789200	HIV disease resulting in candidiasis	81000119104	2967570018		32
287027016	70	A7894	A789400	HIV disease resulting in multiple infections	186708007	287013014		32
287029018	70	A7896	A789600	Burkitt lymphoma co-occurrent with human immunodeficiency virus infection	713897006	3297968018		32
287031010	3	A7898	A789800	HIV disease resulting in multiple malignant neoplasms	713572001	3290189011		32
287032015	40	A7899	A789900	HIV disease resulting in lymphoid interstitial pneumonitis	421671002	2614782018		32
288173019	2000	AyuC	AyuC.00	[X]Human immunodeficiency virus disease	86406008	143288017		32
288177018	30	AyuC1	AyuC100	[X]HIV disease resulting in other viral infections	186708007	287013014		32
288182013	10	AyuC6	AyuC600	[X]HIV disease resulting in other non-Hodgkin's lymphoma	442537007	2816358010		32
288190013	40	AyuCC	AyuCC00	[X]HIV disease resulting in other specified conditions	86406008	143288017		32
288191012	200	AyuCD	AyuCD00	[X]Unspecified human immunodeficiency virus [HIV] disease	86406008	143288017		32
317670010	300	R109	R109.00	[D]Laboratory evidence of human immunodeficiency virus [HIV]	165816005	257855012		33
365853018	500	A7880	A788000	Acute HIV infection	111880001	179043011		32
459601018	20000	4J34	4J34.00	HIV (human immunodeficiency virus) viral load	998701000000106	2581941000000113		47
2622348012	30	A789A	A789A00	HIV disease resulting in wasting syndrome	422003001	2622348012		32
337231000006117	400	ZV01A	ZV01A00	[V]Asymptomatic human immunodeficiency virus infection status	427921000000108	938141000000118		32
376571000006116	300	Eu024	Eu02400	[X]Dementia in human immunodef virus [HIV] disease	421529006	2622767013		32
389001000006116	10	AyuCB	AyuCB00	HIV (human immunodeficiency virus) disease resulting in haematological and immunological abnormalities	943041000000105	2412691000000112		32
389021000006114	20	AyuC3	AyuC300	[X]HIV disease resulting in multiple infections	186708007	287013014		32
389101000006117	20	AyuC4	AyuC400	[X]HIV disease resulting/other infectious+parasitic diseases	186708007	287013014		32
603931000000114	50	4J3F	4J3F.00	Human immunodeficiency virus viral load by log rank	998171000000102	2571361000000118		47
825711000006111	4	A789X	A789X00	HIV dis reslt/oth mal neopl/lymph,h'matopoetc+reltd tissu	86406008	143288017		32
825721000006115	20	A7897	A789700	Non-Hodgkin lymphoma associated with Human immunodeficiency virus infection	442537007	2816358010		32
825731000006117	20	A788U	A788U00	HIV disease result/haematological+immunologic abnorms,NEC	943041000000105	2412691000000112		32
825771000006119	200	A7895	A789500	Kaposi's sarcoma associated with AIDS	420524008	2617386013		32
825831000006113	800	A7893	A789300	Pneumocystosis associated with AIDS	420403001	2617400016		32
825841000006115	10	A788W	A788W00	HIV disease resulting in unspecified malignant neoplasm	86406008	143288017		32
825861000006116	20	A788X	A788X00	HIV disease resulting/unspcf infectious+parasitic disease	186708007	287013014		32
825871000006111	200	A7882	A788200	Human immunodeficiency virus infection with persistent generalised lymphadenopathy	95892003	512343012		32
829181000006115	400	A7883	A788300	Human immunodeficiency virus with constitutional disease	186706006	287010012		32
829221000006112	80	A7885	A788500	Human immunodeficiency virus infection with secondary clinical infectious disease	186708007	287013014		32
1121571000000111	600	66j	66j..00	Human immunodeficiency virus monitoring	504871000000109	1121571000000111		1
1121631000000110	400	66j0	66j0.00	Human immunodeficiency virus annual review	504901000000109	1121631000000110		1
1715721000006111	40	9kl	9kl..00	Human immunodeficiency virus positive general health check service declined	504931000000103	1154521000000111		37
1814921000006112	70	A7893-1	A789311	HIV disease resulting in Pneumocystis jirovecii pneumonia	420403001	2617400016		32
1814931000006110	30	A7895-1	A789511	HIV disease resulting in Kaposi sarcoma	420524008	2614767011		32
