# Supplementary material for: Estimating 10-Year Cardiovascular Disease Risk in Primary Prevention Using UK Electronic Health Records and a Hybrid Multitask BERT Model: Retrospective Cohort Study
Source: JMIR Med Inform. 2025 Nov 13;13:e76659. doi: 10.2196/76659 (PMC12620595; doi:10.2196/76659)
Supplement: Multimedia Appendix 2 [file medinform-v13-e76659-s002.zip › Phenotypes/AAA.csv]

MedCodeId	Observations	OriginalReadCode	CleansedReadCode	Term	SnomedCTConceptId	SnomedCTDescriptionId	Release	EmisCodeCategoryId
24379014	3000	G713-1	G713.11	Ruptured abdominal aortic aneurysm	14336007	24379014		32
111949011	100000	G71	G71..00	Aortic aneurysm	67362008	111949011		32
271446014	700	7A13	7A13.00	Emergency replacement of aneurysmal segment of aorta	175297006	271446014		32
271447017	3000	7A13-1	7A13.11	Emergency repair of aortic aneurysm	175297006	271447017		32
271456013	60	7A13z	7A13z00	Emergency replacement of aneurysmal segment of aorta NOS	175297006	271446014		32
300441019	80000	G714	G714.00	Abdominal aortic aneurysm	233985008	350580017		32
300442014	40000	G714-1	G714.11	AAA - Abdominal aortic aneurysm without mention of rupture	233985008	350580017		32
300445011	5000	G715	G715.00	Ruptured aortic aneurysm	73067008	121362018		32
300446012	200	G7150	G715000	Thoracoabdominal aortic aneurysm, ruptured	195265003	300446012		32
300447015	700	G716	G716.00	Aortic aneurysm without mention of rupture NOS	67362008	111949011		32
300448013	600	G7160	G716000	Thoracoabdominal aortic aneurysm	233984007	350579015		32
300449017	1000	G718	G718.00	Leaking abdominal aortic aneurysm	195268001	300449017		32
300450017	7000	G71z	G71z.00	Aortic aneurysm NOS	67362008	111949011		32
349689013	200	7A112-1	7A11211	Y graft of abdominal aortic aneurysm - emergency	233374003	2669093011		32
349694013	300	7A134-1	7A13411	Tube graft abdominal aortic aneurysm - emergency	233377005	2669005014		32
458502011	60	G7130	G713000	Ruptured suprarenal aortic aneurysm	314184006	458502011		32
458503018	700	G7140	G714000	Juxtarenal aortic aneurysm	314185007	458503018		32
1221083011	4000	G713	G713.00	Abdominal aortic aneurysm which has ruptured	14336007	1221083011		32
639641000006113	6	7A110	7A11000	Emergency replacement of aneurysmal bifurcation of aorta by anastomosis of aorta to femoral artery	175283003	271421014		32
639651000006110	20	7A112	7A11200	Emergency replacement of aneurysmal bifurcation of aorta by anastomosis of aorta to iliac artery	265492000	394302013		32
639721000006114	50	7A134	7A13400	Emerg replace aneurysm abdom aorta by anast aorta/aorta NEC	123679006	192168019		32
639811000006110	40	7A133	7A13300	Emergency replacement of aneurysmal segment of infrarenal abdominal aorta by anastomosis of aorta to aorta	175301002	271451015		32
640221000006110	30	7A13y	7A13y00	Emergency replacement of aneurysmal segment of aorta OS	175297006	271446014		32
