# Supplementary material for: Estimating 10-Year Cardiovascular Disease Risk in Primary Prevention Using UK Electronic Health Records and a Hybrid Multitask BERT Model: Retrospective Cohort Study
Source: JMIR Med Inform. 2025 Nov 13;13:e76659. doi: 10.2196/76659 (PMC12620595; doi:10.2196/76659)
Supplement: Multimedia Appendix 2 [file medinform-v13-e76659-s002.zip › Phenotypes/Stroke_ischaemic.csv]

MedCodeId	Observations	OriginalReadCode	CleansedReadCode	Term	SnomedCTConceptId	SnomedCTDescriptionId	Release	EmisCodeCategoryId
118689010	20000	G640	G640.00	Cerebral thrombosis	71444005	118689010		32
125470015	6000	G641	G641.00	Cerebral embolism	75543006	125470015		32
130375018	800	G64z1-1	G64z111	Lateral medullary syndrome	78569004	130375018		32
158118014	30000	G64z-2	G64z.12	Cerebellar infarction	95460007	158118014		32
300312010	2000	G63y0	G63y000	Cerebral infarct due to thrombosis of precerebral arteries	195185009	300312010		32
300313017	1000	G63y1	G63y100	Cerebral infarction due to embolism of precerebral arteries	195186005	300313017		32
300321011	3000	G6400	G640000	Cerebral infarction due to thrombosis of cerebral arteries	195189003	300321011		32
300322016	1000	G6410	G641000	Cerebral infarction due to embolism of cerebral arteries	195190007	300322016		32
300411016	300	G683	G683.00	Sequelae of cerebral infarction	195243003	300411016		32
300941014	2000	Gyu64	Gyu6400	[X]Other cerebral infarction	432504007	2770034014		32
345639010	80	G63-1	G63..11	Infarction - precerebral	230692004	345639010		32
345650013	900	G64z-1	G64z.11	Brainstem infarction NOS	95457000	158113017		32
395780010	200000	G64z	G64z.00	Cerebral infarction	432504007	2770034014		32
451133011	30000	G64z2	G64z200	Left sided cerebral infarction	307766002	451133011		32
451134017	20000	G64z3	G64z300	Right sided cerebral infarction	307767006	451134017		32
1222398015	100000	G64	G64..00	Cerebral arterial occlusion	20059004	1222398015		32
2474651019	8000	G64z4	G64z400	Infarction of basal ganglia	413102000	2474651019		32
57341000006119	300	G64z1	G64z100	Wallenberg's syndrome	78569004	130374019		32
122361000006113	30000	G64-3	G64..13	Stroke due to cerebral arterial occlusion	230691006	345638019		32
218511000000117	10000	G64-2	G64..12	Infarction - cerebral	432504007	2770034014		32
370661000006114	200	Gyu6G	Gyu6G00	[X]Cereb infarct due unsp occlus/stenos precerebr arteries	125081000119106	3042974014		32
370701000006118	300	Gyu63	Gyu6300	[X]Cerebrl infarctn due/unspcf occlusn or sten/cerebrl artrs	20059004	33759015		32
524541000006117	4000	G64z0	G64z000	Brain stem infarction	95457000	158113017		32
542261000006114	1000	G6W	G6W..00	Cerebral infarction due to occlusion of precerebral artery	125081000119106	3042974014		32
542831000006116	300	G641-1	G641.11	Cerebral embolus	75543006	125470015		32
543141000006110	4000	G6X	G6X..00	Cerebrl infarctn due/unspcf occlusn or sten/cerebrl artrs	20059004	33759015		32
605461000006117	100000	G64-1	G64..11	CVA - cerebrovascular accident due to cerebral artery occlusion	230691006	345638019		32
