# Supplementary material for: Estimating 10-Year Cardiovascular Disease Risk in Primary Prevention Using UK Electronic Health Records and a Hybrid Multitask BERT Model: Retrospective Cohort Study
Source: JMIR Med Inform. 2025 Nov 13;13:e76659. doi: 10.2196/76659 (PMC12620595; doi:10.2196/76659)
Supplement: Multimedia Appendix 2 [file medinform-v13-e76659-s002.zip › Phenotypes/Hypertension.csv]

MedCodeId	Observations	OriginalReadCode	CleansedReadCode	Term	SnomedCTConceptId	SnomedCTDescriptionId	Release	EmisCodeCategoryId
1409014	500	G221	G221.00	Benign hypertensive renal disease	193003	1409014		32
1529013	100	F4042	F404200	Blind hypertensive eye	264008	1529013		32
3135013	300000	G201	G201.00	Benign essential hypertension	1201005	3135013		32
12496011	20000	F4213	F421300	Hypertensive retinopathy	6962006	12496011		32
47076011	6000	G22z-1	G22z.11	Renal hypertension	38481006	64282015		32
53452019	30000	G24	G24..00	Secondary hypertension	31992008	53452019		32
60444016	100	G211	G211.00	Benign hypertensive heart disease	36221001	60444016		32
64168014	10000000	G2	G2...00	Hypertensive disease	38341003	64168014		32
64282015	20000	G22	G22..00	Hypertensive renal disease	38481006	64282015		32
80224019	4000	G203	G203.00	Diastolic hypertension	48146000	80224019		32
84111015	2000	G672	G672.00	Hypertensive encephalopathy	50490005	84111015		32
84112010	700	G672-1	G672.11	Hypertensive crisis	50490005	84111015		32
90135019	400	G210	G210.00	Malignant hypertensive heart disease	54225002	90135019		32
93494011	60000	G202	G202.00	Systolic hypertension	56218007	93494011		32
99042012	30000000	G20	G20..00	Essential hypertension	59621000	99042012		32
107545013	30000	G21	G21..00	Hypertensive heart disease	64715009	107545013		32
108730018	800	G220	G220.00	Malignant hypertensive renal disease	65443008	108730018		32
109700019	20	G231	G231.00	Benign hypertensive heart AND renal disease	66052004	109700019		32
110659019	90	G230	G230.00	Malignant hypertensive heart AND renal disease	66610008	110659019		32
131046010	20000	G200	G200.00	Malignant essential hypertension	78975002	131046010		32
143003017	400	G23	G23..00	Hypertensive heart AND renal disease	86234004	143003017		32
251674014	400000	14A2	14A2.00	H/O: hypertension	161501007	251674014		32
253532015	40000	212K	212K.00	Hypertension resolved	162659009	253532015		27
262960017	1000	61462	6146200	Hypertension induced by oral contraceptive pill	169465000	262960017		5
264485019	40000	662F	662F.00	Treatment for hypertension started	170586008	2694699015		1
264486018	100000	662G	662G.00	Hypertensive treatment changed	170587004	2871342011		1
299655012	400	G21zz	G21zz00	Hypertensive heart disease NOS	64715009	107545013		32
299665018	1000	G222	G222.00	Hypertensive renal disease with renal failure	49220004	81984019		32
299673010	100	G233	G233.00	Hypertensive heart and renal disease with renal failure	194780003	299673010		32
299675015	10	G23z	G23z.00	Hypertensive heart and renal disease NOS	86234004	143003017		32
299676019	40	G2400	G240000	Secondary malignant renovascular hypertension	194783001	299676019		32
299677011	200	G240z	G240z00	Secondary malignant hypertension NOS	89242004	147988014		32
299678018	400	G241	G241.00	Secondary benign hypertension	194785008	299678018		32
299680012	200	G241z	G241z00	Benign secondary hypertension	194785008	2470031013		32
299681011	1000	G244	G244.00	Hypertension secondary to endocrine disorders	194788005	299681011		32
299682016	900	G24zz	G24zz00	Secondary hypertension NOS	31992008	53452019		32
299683014	1000	G24z0	G24z000	Renovascular hypertension	123799005	192288012		32
299684015	500	G24z1	G24z100	Hypertension secondary to drug	194791005	299684015		5
299686018	4000	G2y	G2y..00	Other specified hypertensive disease	38341003	1215744012		32
299687010	800000	G2z	G2z..00	Hypertensive disorder	38341003	1215744012		32
300869017	400	Gyu2	Gyu2.00	[X]Hypertensive diseases	38341003	1215744012		32
300871017	300	Gyu21	Gyu2100	[X]Hypertension secondary to other renal disorders	31992008	53452019		32
305764016	200	L122	L122.00	Other pre-existing hypertension in preg/childbirth/puerp	86041002	142647015		32
305818015	700	L127	L127.00	Pre-eclampsia or eclampsia with pre-existing hypertension	198997005	305818015		32
331291010	900	TJC7	TJC7.00	Adverse reaction to other antihypertensives	293495006	433712011		5
331302012	800	TJC7z	TJC7z00	Antihypertensive adverse reaction	293495006	433712011		5
395751018	900000	G20z	G20z.00	Essential hypertension NOS	59621000	99042012		32
395753015	2000	G22z	G22z.00	Hypertensive renal disease NOS	38481006	64282015		32
411508017	4000	G21z0-1	G21z011	Cardiomegaly - hypertensive	275516004	411508017		32
443764015	200000	662O	662O.00	On treatment for hypertension	302192008	443764015		1
451424017	60000	8B26	8B26.00	Antihypertensive therapy	308116003	451424017		32
1780252014	3000	8I3N	8I3N.00	Hypertension treatment refused	401047000	1780252014		32
1780253016	1000000	662c	662c.00	Hypertension six month review	401048005	1780253016		1
1780318013	9000	662b	662b.00	Moderate hypertension control	401117004	1780318013		1
1780319017	4000000	662d	662d.00	Hypertension annual review	401118009	1780319017		1
2159168015	600000	8BL0	8BL0.00	Patient on maximal tolerated antihypertensive therapy	407567007	2159168015		32
2478822013	500	G2410	G241000	Secondary benign renovascular hypertension	73410007	2478822013		32
19421000006119	30	L1223	L122300	Other pre-exist hypertension in preg/childb/puerp-not deliv	86041002	142647015		32
19431000006116	60	L1221	L122100	Other pre-existing hypertension in preg/childb/puerp - deliv	86041002	142647015		32
19441000006114	60	L122z	L122z00	Other pre-existing hypertension in preg/childb/puerp NOS	86041002	142647015		32
19451000006111	100	L1220	L122000	Other pre-existing hypertension in preg/childb/puerp unspec	86041002	142647015		32
151161000006115	600	G240	G240.00	Malignant secondary hypertension	89242004	147988014		32
158241000006117	1000	G24z	G24z.00	Secondary hypertension NOS	31992008	53452019		32
212961000006118	400	L127z	L127z00	Pre-eclampsia or eclampsia + pre-existing hypertension NOS	198997005	305818015		32
213081000006118	60	L1282	L128200	Pre-existing secondary hypertension complicating pregnancy, childbirth and puerperium	199008003	305829016		32
213091000006115	6	L1280	L128000	Pre-existing hypertensive heart disease complicating pregnancy, childbirth and the puerperium	199006004	305827019		32
213111000006112	90	L128	L128.00	Pre-existing hypertension complicating pregnancy, childbirth and puerperium	199005000	305826011		32
350601000000116	2	7Q01	7Q01.00	High cost hypertension drugs	220901000000101	350601000000116		32
351481000006111	100	U60C5-A	U60C51A	[X] Adverse reaction to antihypertensives NOS	293495006	433712011		5
356121000006111	70	U60C5-1	U60C511	[X] Adverse reaction to other antihypertensives	293495006	433712011		5
404471000006113	100	U60C5	U60C500	[X]Oth antihyperten drug caus advers eff in therap use, NEC	293495006	433712011		5
504901000006118	500	G2111	G211100	Benign hypertensive heart disease with congestive cardiac failure	194767001	299653017		32
504911000006115	100	G2110	G211000	Benign hypertensive heart disease without CCF	77970009	129404019		32
523801000006119	70000	G2-1	G2...11	BP - hypertensive disease	38341003	64168014		32
530221000000112	40	662r	662r.00	Trial withdrawal of antihypertensive therapy	299561000000105	530221000000112		1
728671000006119	40	G2101	G210100	Malignant hypertensive heart disease with congestive cardiac failure	83105008	1236017010		32
728681000006116	80	G2100	G210000	Malignant hypertensive heart disease without congestive heart failure	36315003	60617018		32
741661000006118	600	G21z	G21z.00	Hypertensive heart disease NOS	64715009	107545013		32
741681000006111	500	G21z1	G21z100	Hypertensive heart disease NOS with CCF	64715009	107545013		32
741691000006114	300	G21z0	G21z000	Hypertensive heart disease NOS without CCF	64715009	107545013		32
741701000006114	50	G232	G232.00	Hypertensive heart and renal disease with (congestive) heart failure	194779001	299672017		32
789941000006117	20	G234	G234.00	Hypertensive heart and renal disease with both (congestive) heart failure and renal failure	194781004	299674016		32
789981000006111	300	9OI9	9OI9.00	Hypertens.monitor deleted	185724004	285723013		37
790121000006116	900000	G20z-1	G20z.11	Hypertension	38341003	64176011		32
790131000006118	60000	21261	2126100	Hypertension resolved	162659009	253532015		27
