# Supplementary material for: Estimating 10-Year Cardiovascular Disease Risk in Primary Prevention Using UK Electronic Health Records and a Hybrid Multitask BERT Model: Retrospective Cohort Study
Source: JMIR Med Inform. 2025 Nov 13;13:e76659. doi: 10.2196/76659 (PMC12620595; doi:10.2196/76659)
Supplement: Multimedia Appendix 2 [file medinform-v13-e76659-s002.zip › Phenotypes/Cholesterol.csv]

MedCodeId	Observations	OriginalReadCode	CleansedReadCode	Term	SnomedCTConceptId	SnomedCTDescriptionId	Release	EmisCodeCategoryId
186091018	300000	44PH	44PH.00	Total cholesterol measurement	121868005	186091018		34
259227014	300000	44P1	44P1.00	Serum cholesterol normal	166828006	259227014		34
259228016	100000	44P2	44P2.00	Serum cholesterol borderline	166829003	259228016		34
259229012	1000000	44P3	44P3.00	Serum cholesterol raised	166830008	259229012		34
259230019	40000	44P4	44P4.00	Serum cholesterol very high	166831007	259230019		34
259232010	60000000	44P5	44P5.00	Serum high density lipoprotein cholesterol level	1005681000000107	2577901000000110		34
259233017	30000000	44P6	44P6.00	Serum low density lipoprotein cholesterol level	1022191000000100	2566581000000116		34
259236013	20000	44P7	44P7.00	Serum VLDL (very low density lipoprotein) cholesterol level	1003441000000101	2607471000000113		34
259239018	100000	44P9	44P9.00	Serum cholesterol studies	1026441000000100	2599591000000110		34
259242012	200000	44PB	44PB.00	Serum fasting HDL (high density lipoprotein) cholesterol level	1026451000000102	2599931000000119		34
259243019	100000	44PC	44PC.00	Serum random HDL (high density lipoprotein) cholesterol level	1026461000000104	2599971000000117		34
259246010	200000	44PD	44PD.00	Serum fasting LDL (low density lipoprotein) cholesterol level	1026471000000106	2599941000000111		34
259247018	100000	44PE	44PE.00	Serum random LDL (low density lipoprotein) cholesterol level	1026481000000108	2599981000000115		34
259250015	20000000	44PF	44PF.00	Total cholesterol:HDL (high density lipoprotein) ratio	1028551000000102	2602701000000112		34
259252011	200000	44PZ	44PZ.00	Serum cholesterol NOS	1005671000000105	2551271000000118		34
279462018	1000000	44PG	44PG.00	High density lipoprotein/total cholesterol ratio	1031421000000101	2602691000000112		34
458249011	30000000	44lF	44lF.00	Serum cholesterol/high density lipoprotein ratio	1015681000000109	2574851000000110		34
1484985012	3000000	44OE	44OE.00	Plasma total cholesterol level	1017161000000104	2552911000000113		34
1488764011	8000000	44PI	44PI.00	Calculated LDL (low density lipoprotein) cholesterol level	1014501000000104	2552501000000118		34
2478443019	6000000	44PJ	44PJ.00	Serum total cholesterol level	994351000000103	2581451000000115		34
144141000006119	200000	44P8	44P8.00	Serum high density lipoprotein:non-high density lipoprotein cholesterol ratio	1015271000000109	2565581000000114		34
150921000006118	70000000	44P	44P..00	Serum cholesterol level	1005671000000105	2551271000000118		34
405621000000116	50000	44PK	44PK.00	Serum fasting total cholesterol level	1083761000000106	2715881000000113		34
516351000000116	3000000	44PL	44PL.00	Non high density lipoprotein cholesterol level	1030411000000101	2595211000000119		34
1822511000006110	100000	EMISREQ|44P5.	44P5.00	Test request : Serum HDL cholesterol level	1822511000006106	1822511000006110		46
1879211000006117	80000	EMISREQ|44P..	44P..00	Test request : Serum cholesterol	1879211000006101	1879211000006117		46
1924001000006115	20000	44PL1	44PL100	Estimated serum non-high density lipoprotein cholesterol level	920471000000100	2362791000000114		34
2344491000000115	10000000	44PL0	44PL000	Serum non high density lipoprotein cholesterol level	1006191000000106	2585861000000117		34
