# Supplementary material for: Estimating 10-Year Cardiovascular Disease Risk in Primary Prevention Using UK Electronic Health Records and a Hybrid Multitask BERT Model: Retrospective Cohort Study
Source: JMIR Med Inform. 2025 Nov 13;13:e76659. doi: 10.2196/76659 (PMC12620595; doi:10.2196/76659)
Supplement: Multimedia Appendix 2 [file medinform-v13-e76659-s002.zip › Phenotypes/Severe_mental_illness.csv]

MedCodeId	Observations	OriginalReadCode	CleansedReadCode	Term	SnomedCTConceptId	SnomedCTDescriptionId	Release	EmisCodeCategoryId
9225016	10000	E1005	E100500	Schizophrenia in remission	4926007	9225016		32
10122017	1000	E13y1	E13y100	Brief reactive psychosis	5464005	10122017		32
28758018	30	E1001	E100100	Subchronic schizophrenia	16990005	28758018		32
43595011	2000	E106	E106.00	Residual schizophrenia	26025008	43595011		32
44335019	6000	E122	E122.00	Paraphrenia	26472000	44335019		32
52897013	10000	E1032	E103200	Chronic paranoid schizophrenia	31658008	52897013		32
71539017	30	E1021	E102100	Subchronic catatonic schizophrenia	42868002	71539017		32
105029017	4000	E1035	E103500	Paranoid schizophrenia in remission	63181006	105029017		32
107878010	500000	E103	E103.00	Paranoid schizophrenia	64905009	107878010		32
178723016	90	E1025	E102500	Catatonic schizophrenia in remission	111483008	178723016		32
294726014	300	E100-1	E100.11	Schizophrenia simplex	191527001	294726014		32
294727017	30000	E100	E100.00	Simple schizophrenia	191527001	294727017		32
294728010	30000	E1000	E100000	Unspecified schizophrenia	58214004	96745016		32
294730012	100	E1003	E100300	Acute exacerbation of subchronic schizophrenia	111482003	178722014		32
294731011	1000	E1004	E100400	Acute exacerbation of chronic schizophrenia	191531007	294731011		32
294734015	600	E100z	E100z00	Simple schizophrenia NOS	191527001	294727017		32
294735019	80	E1010	E101000	Unspecified hebephrenic schizophrenia	35252006	2881679010		32
294739013	10	E1014	E101400	Acute exacerbation of chronic hebephrenic schizophrenia	191539009	294739013		32
294740010	60	E1015	E101500	Hebephrenic schizophrenia in remission	31373002	3425623018		32
294741014	300	E101z	E101z00	Hebephrenic schizophrenia NOS	35252006	2881679010		32
294742019	3000	E102	E102.00	Catatonic schizophrenia	191542003	294742019		32
294743012	2	Eu202-4	Eu20214	[X]Schizophrenic flexibilatis cerea	191542003	294743012		32
294744018	100	E1020	E102000	Unspecified catatonic schizophrenia	191542003	294742019		32
294753013	90	E102z	E102z00	Catatonic schizophrenia NOS	191542003	294742019		32
294754019	2000	E1030	E103000	Unspecified paranoid schizophrenia	64905009	107878010		32
294757014	100	E1033	E103300	Acute exacerbation of subchronic paranoid schizophrenia	191554003	294757014		32
294758016	800	E1034	E103400	Acute exacerbation of chronic paranoid schizophrenia	191555002	294758016		32
294760019	7000	E103z	E103z00	Paranoid schizophrenia NOS	64905009	107878010		32
294764011	100	E105	E105.00	Latent schizophrenia	191559008	294764011		32
294765012	10	E1050	E105000	Unspecified latent schizophrenia	191559008	294764011		32
294767016	40	E1052	E105200	Chronic latent schizophrenia	191562006	294767016		32
294770017	100	E1055	E105500	Latent schizophrenia in remission	191565008	294770017		32
294771018	300	E105z	E105z00	Latent schizophrenia NOS	191559008	294764011		32
294773015	3	E107-1	E107.11	Cyclic schizophrenia	191567000	294773015		32
294787015	3	E10y1	E10y100	Coenesthopathic schizophrenia	191577003	294787015		32
294788013	2	E10y-1	E10y.11	Cenesthopathic schizophrenia	191577003	294788013		32
294789017	300	E10yz	E10yz00	Other schizophrenia NOS	58214004	96745016		32
294790014	300000	E10z	E10z.00	Schizophrenia	58214004	96745016		32
294802018	2000	E1100	E110000	Single manic episode, unspecified	268619003	401765010		32
294803011	2000	E1101	E110100	Single manic episode, mild	191583000	294803011		32
294804017	300	E1102	E110200	Single manic episode, moderate	191584006	294804017		32
294805016	200	E1103	E110300	Single manic episode, severe	764641000000104	1696281000000112		32
294806015	1000	E1104	E110400	Single manic episode, severe, with psychosis	191586008	294806015		32
294808019	1000	E1106	E110600	Single manic episode in full remission	191588009	294808019		32
294809010	500	E110z	E110z00	Manic disorder, single episode NOS	268619003	401765010		32
294810017	2000	E111	E111.00	Recurrent manic episodes	191590005	294810017		32
294811018	400	E1110	E111000	Recurrent manic episodes, unspecified	191590005	294810017		32
294812013	200	E1111	E111100	Recurrent manic episodes, mild	191592002	294812013		32
294813015	300	E1112	E111200	Recurrent manic episodes, moderate	191593007	294813015		32
294815010	500	E1114	E111400	Recurrent manic episodes, severe, with psychosis	191595000	294815010		32
294817019	500	E1116	E111600	Recurrent manic episodes, in full remission	191597008	294817019		32
294818012	300	E111z	E111z00	Recurrent manic episode NOS	191590005	294810017		32
294828015	10000	E1124	E112400	Single major depressive episode, severe, with psychosis	191604000	294828015		32
294840015	10000	E1134	E113400	Recurrent major depressive episodes, severe, with psychosis	191613003	294840015		32
294847017	2000	E114-1	E114.11	Manic-depressive - now manic	191618007	294847017		32
294848010	3000	E1140	E114000	Bipolar affective disorder, currently manic, unspecified	191618007	294846014		32
294849019	1000	E1141	E114100	Bipolar affective disorder, currently manic, mild	191620005	294849019		32
294850019	2000	E1142	E114200	Bipolar affective disorder, currently manic, moderate	191621009	294850019		32
294858014	1000	E114z	E114z00	Bipolar affective disorder, currently manic, NOS	191618007	294846014		32
294860011	4000	E115-1	E115.11	Manic-depressive - now depressed	191627008	294860011		32
294861010	2000	E1150	E115000	Bipolar affective disorder, currently depressed, unspecified	191627008	294859018		32
294862015	2000	E1151	E115100	Bipolar affective disorder, currently depressed, mild	191629006	294862015		32
294863013	2000	E1152	E115200	Bipolar affective disorder, currently depressed, moderate	191630001	294863013		32
294868016	2000	E115z	E115z00	Bipolar affective disorder, currently depressed, NOS	191627008	294859018		32
294869012	60000	E116	E116.00	Mixed bipolar affective disorder	191636007	294869012		32
294870013	3000	E1160	E116000	Mixed bipolar affective disorder, unspecified	191636007	294869012		32
294871012	900	E1161	E116100	Mixed bipolar affective disorder, mild	191638008	294871012		32
294872017	1000	E1162	E116200	Mixed bipolar affective disorder, moderate	191639000	294872017		32
294874016	2000	E1164	E116400	Mixed bipolar affective disorder, severe, with psychosis	191641004	294874016		32
294876019	1000	E1166	E116600	Mixed bipolar affective disorder, in full remission	191643001	294876019		32
294877011	10000	E116z	E116z00	Mixed bipolar affective disorder, NOS	191636007	294869012		32
294880012	50000	E117	E117.00	Unspecified bipolar affective disorder	13746004	2839307017		32
294881011	1000	E1170	E117000	Unspecified bipolar affective disorder, unspecified	13746004	2839307017		32
294882016	400	E1171	E117100	Mild bipolar disorder	13313007	22777014		32
294883014	400	E1172	E117200	Moderate bipolar disorder	79584002	132034014		32
294887010	3000	E1176	E117600	Bipolar disorder in full remission	41836007	69794013		32
294888017	3000	E117z	E117z00	Unspecified bipolar affective disorder, NOS	13746004	2839307017		32
294891017	10000	E11y	E11y.00	Other and unspecified manic-depressive psychoses	13746004	1221011015		32
294892012	5000	E11y0	E11y000	Unspecified manic-depressive psychoses	13746004	1221011015		32
294893019	200	E11y1	E11y100	Atypical manic disorder	191658009	294893019		32
294895014	300	E11y3	E11y300	Mixed bipolar I disorder	16506000	27929014		32
294896010	800	E11yz	E11yz00	Other and unspecified manic-depressive psychoses NOS	13746004	1221011015		32
294897018	3000	E11z	E11z.00	Affective psychosis	441704009	2817266014		32
294898011	2000	E11z0	E11z000	Unspecified affective psychoses NOS	441704009	2817266014		32
294902017	3000	E11zz	E11zz00	Other affective psychosis NOS	441704009	2817266014		32
294904016	5000	E120	E120.00	Simple paranoid state	191668004	294904016		32
294908018	70	E123-1	E123.11	Folie a deux	191670008	294908018		32
294909014	30	E123	E123.00	Shared paranoid disorder	191670008	294909014		32
294910016	900	E12y	E12y.00	Other paranoid states	191667009	294903010		32
294911017	60	E12y0	E12y000	Paranoia querulans	191672000	294911017		32
294912012	600	E12yz	E12yz00	Other paranoid states NOS	191667009	294903010		32
294913019	70000	E12z	E12z.00	Paranoid psychosis	191667009	3012206013		32
294917018	10000	E130	E130.00	Reactive depressive psychosis	191676002	294917018		32
294918011	20000	E130-1	E130.11	Psychotic reactive depression	191676002	294918011		32
294919015	900	E131	E131.00	Acute hysterical psychosis	191677006	294919015		32
294920014	3000	E132	E132.00	Reactive confusion	191678001	294920014		32
294924017	1000	E134	E134.00	Psychogenic paranoid psychosis	191680007	294924017		32
294926015	300	E13y	E13y.00	Other reactive psychoses	231437006	346896012		32
294927012	50	E13y0	E13y000	Psychogenic stupor	191683009	294927012		32
294929010	300	E13yz	E13yz00	Other reactive psychoses NOS	231437006	346896012		32
296031017	1000	Eu203	Eu20300	Undifferentiated schizophrenia	111484002	178724010		32
296040018	2000	Eu20z	Eu20z00	[X]Schizophrenia, unspecified	58214004	96745016		32
296066015	2000	Eu22z	Eu22z00	[X]Persistent delusional disorder, unspecified	231487004	346958010		32
296083012	600	Eu23y	Eu23y00	[X]Other acute and transient psychotic disorders	231489001	346960012		32
296095012	600	Eu25y	Eu25y00	[X]Other schizoaffective disorders	68890003	114425016		32
296096013	20000	Eu25z	Eu25z00	[X]Schizoaffective disorder, unspecified	68890003	114425016		32
296110017	4000	Eu301	Eu30100	Mania	231494001	346965019		32
296118012	200	Eu30y	Eu30y00	[X]Other manic episodes	231494001	346965019		32
296130018	10000	Eu317	Eu31700	Bipolar disorder in remission	85248005	141328010		32
296135011	20000	Eu31z	Eu31z00	[X]Bipolar affective disorder, unspecified	13746004	2839307017		32
346895011	100000	E13z-1	E13z.11	Psychotic disorder	69322001	115142010		32
346896012	1000	E13-1	E13..11	Reactive psychoses	231437006	346896012		32
401763015	4000	E104	E104.00	Acute schizophrenic episode	268617001	401763015		32
401764014	2000	E10y	E10y.00	Other schizophrenia	58214004	96745016		32
401765010	40000	E110	E110.00	Manic disorder, single episode	268619003	401765010		32
401768012	8000	E121	E121.00	Chronic paranoid psychosis	268622001	401768012		32
401770015	2000	E133	E133.00	Acute paranoid reaction	268624000	401770015		32
401771016	8000	E1z	E1z..00	Non-organic psychosis NOS	191525009	2575698010		32
401855010	500	Eu20y	Eu20y00	[X]Other schizophrenia	58214004	96745016		32
401856011	4000	Eu21	Eu21.00	Schizotypal personality disorder	31027006	51933014		32
401857019	600	Eu22y	Eu22y00	[X]Other persistent delusional disorders	231487004	346958010		32
401859016	700	Eu233	Eu23300	[X]Other acute predominantly delusional psychotic disorders	231489001	346960012		32
401860014	4000	Eu23z	Eu23z00	[X]Acute and transient psychotic disorder, unspecified	231489001	346960012		32
401862018	10000	Eu2z	Eu2z.00	[X]Unspecified nonorganic psychosis	191525009	2575698010		32
401863011	6000	Eu302	Eu30200	[X]Mania with psychotic symptoms	231494001	346965019		32
401864017	1000	Eu30z	Eu30z00	[X]Manic episode, unspecified	268619003	401765010		32
401865016	1000	Eu31y	Eu31y00	[X]Other bipolar affective disorders	13746004	23447014		32
401869010	50000	Eu323	Eu32300	[X]Severe depressive episode with psychotic symptoms	191604000	294828015		32
1219653018	200	E10y0	E10y000	Atypical schizophrenia	111484002	1219653018		32
1234861017	60000	E1002	E100200	Chronic schizophrenic	83746006	1234861017		32
25461000006115	3000	E13	E13..00	Other nonorganic psychoses	191525009	294724012		32
78531000006116	3000	E1070	E107000	Unspecified schizo-affective schizophrenia	191567000	294772013		32
82091000006116	300	E1175	E117500	Bipolar disorder in partial remission	5703000	10501015		32
82151000006114	70	E1173	E117300	Severe bipolar disorder without psychotic features	53049002	88241016		32
82171000006116	200	E1174	E117400	Severe bipolar disorder with psychotic features	4441000	7545018		32
123611000006110	10	E1071	E107100	Subchronic schizo-affective schizophrenia	191569002	294775010		32
155141000006116	30000	E107	E107.00	Schizoaffective schizophrenia	191567000	294772013		32
155151000006119	2000	E1075	E107500	Schizoaffective schizophrenia in remission	191574005	294780018		32
155161000006117	4000	E107z	E107z00	Schizo-affective schizophrenia NOS	191567000	294772013		32
155281000006119	2000	E2122	E212200	Schizotypal personality	31027006	51933014		32
182861000006110	60	E1115	E111500	Recurrent manic episodes, in partial remission	764671000000105	1696341000000111		32
182871000006115	60	E1113	E111300	Recurrent manic episodes, severe	764621000000106	1696241000000116		32
215841000000114	50000	Eu220	Eu22000	Delusional disorder	48500005	80801017		32
215851000000112	40000	Eu220-1	Eu22011	[X]Paranoid psychosis	191667009	3012206013		32
215871000000115	30000	Eu220-5	Eu22015	[X]Paranoia	417233008	2548181016		27
223611000000117	30000	E13z	E13z.00	Non-organic psychosis	191525009	2575698010		32
362271000006110	20000	Eu23	Eu23.00	Acute transient psychotic disorder	231489001	346960012		32
362381000006115	2000	Eu231	Eu23100	Acute polymorphic psychotic disorder co-occurrent with symptoms of schizophrenia	712850003	3286050012		32
362391000006117	2000	Eu230	Eu23000	Acute polymorphic psychotic disorder without symptoms of schizophrenia	712824002	3286009016		32
362421000006113	4000	Eu232	Eu23200	Acute schizophrenia-like psychotic disorder	278853003	415877014		32
362781000006116	2000	Eu3z-1	Eu3z.11	[X]Affective psychosis NOS	46206005	77054013		32
366571000006114	30	Eu203-1	Eu20311	[X]Atypical schizophrenia	111484002	1219653018		32
367051000006112	800	Eu314	Eu31400	Severe depressed bipolar I disorder without psychotic features	61403008	102016011		32
367061000006114	2000	Eu315	Eu31500	Psychosis and severe depression co-occurrent and due to bipolar affective disorder	765176007	3657334019		32
367071000006119	3000	Eu312	Eu31200	Bipolar affective disorder, currently manic, severe, with psychosis	191623007	294852010		32
367081000006116	800	Eu311	Eu31100	[X]Bipolar affect disorder cur epi manic wout psychotic symp	191618007	294846014		32
367091000006118	3000	Eu313	Eu31300	[X]Bipolar affect disorder cur epi mild or moderate depressn	191630001	294863013		32
367101000006112	600000	Eu31	Eu31.00	Bipolar affective disorder	13746004	2839307017		32
367111000006110	9000	Eu310	Eu31000	Bipolar affective disorder, current episode hypomanic	31446002	484876019		32
367121000006119	2000	Eu316	Eu31600	[X]Bipolar affective disorder, current episode mixed	192362008	296129011		32
367151000006111	6000	Eu30-1	Eu30.11	[X]Bipolar disorder, single manic episode	268619003	401765010		32
367161000006113	6000	Eu31y-1	Eu31y11	[X]Bipolar II disorder	83225003	138029017		32
367951000006113	100	Eu21-2	Eu21.12	Borderline schizophrenia	274952002	410869013		32
367961000006110	1	Eu230-1	Eu23011	[X]Bouffee delirante	63204009	2820485012		32
367991000006119	1000	Eu23z-1	Eu23z11	[X]Brief reactive psychosis NOS	231489001	346960012		32
368001000006112	50	Eu232-1	Eu23211	[X]Brief schizophreniform disorder	278853003	415877014		32
368011000006110	60	Eu232-2	Eu23212	[X]Brief schizophrenifrm psych	278853003	415877014		32
370451000006110	500	Eu202	Eu20200	[X]Catatonic schizophrenia	191542003	294742019		32
370461000006112	400	Eu202-1	Eu20211	[X]Catatonic stupor	191542003	294742019		32
370981000006112	700	Eu2y-1	Eu2y.11	[X]Chronic hallucinatory psychosis	480111000000107	885251000000119		32
371031000006115	1000	Eu205-1	Eu20511	[X]Chronic undifferentiated schizophrenia	111484002	178724010		32
376271000006119	300	Eu230-2	Eu23012	[X]Cycloid psychosis	307417003	450678015		32
376281000006116	60	Eu231-2	Eu23112	Cycloid psychosis	307417003	450678015		32
376501000006110	900	Eu22y-1	Eu22y11	[X]Delusional dysmorphophobia	231487004	346958010		32
378051000006119	50	Eu201-1	Eu20111	[X]Disorganised schizophrenia	35252006	486103011		32
379771000006116	6000	Eu333-1	Eu33311	[X]Endogenous depression with psychotic symptoms	73867007	122670017		32
388741000006110	1000	Eu201	Eu20100	[X]Hebephrenic schizophrenia	35252006	2881679010		32
389401000006111	40000	Eu300	Eu30000	Hypomania	231496004	346969013		32
389451000006110	200	Eu44-4	Eu44.14	[X]Hysterical psychosis	44376007	74016017		32
389641000006110	400	Eu24	Eu24.00	Induced delusional disorder	61831009	499134014		32
389651000006112	60	Eu24-2	Eu24.12	[X]Induced paranoid disorder	61831009	499136011		32
389661000006114	1000	Eu24-3	Eu24.13	[X]Induced psychotic disorder	61831009	499134014		32
394461000006110	30	Eu22y-2	Eu22y12	[X]Involutional paranoid state	231487004	346958010		32
395021000006111	8	Eu21-3	Eu21.13	[X]Latent schizophrenia	191559008	294764011		32
395031000006114	3	Eu21-1	Eu21.11	[X]Latent schizophrenic reaction	191559008	294764011		32
396071000006119	80	Eu31-3	Eu31.13	[X]Manic-depressive reaction	13746004	23447014		32
396691000006111	6000	Eu30z-1	Eu30z11	[X]Mania NOS	268619003	401765010		32
396701000006111	100	Eu302-1	Eu30211	[X]Mania with mood-congruent psychotic symptoms	231494001	346965019		32
396711000006114	50	Eu302-2	Eu30212	[X]Mania with mood-incongruent psychotic symptoms	231494001	346965019		32
396741000006113	8000	Eu30	Eu30.00	[X]Manic episode	268619003	401765010		32
396771000006117	300	Eu332-3	Eu33213	[X] Manic-depressive psychosis, depressed type without psychotic symptoms	36474008	60885016		32
396781000006119	500	Eu333-2	Eu33312	[X]Manic-depress psychosis,depressed type+psychotic symptoms	765176007	3657334019		32
396791000006116	20000	Eu31-1	Eu31.11	Manic-depressive illness	13746004	1221012010		32
396801000006115	10000	Eu31-2	Eu31.12	Manic-depressive psychosis	13746004	1221011015		32
398631000006113	1000	Eu252-2	Eu25212	Mixed schizophrenic and affective pschosis	270901009	405369011		32
412201000006113	2000	Eu2y	Eu2y.00	[X]Other nonorganic psychotic disorders	191525009	2575698010		32
418181000006110	10	Eu22y-3	Eu22y13	[X]Paranoia querulans	231487004	346958010		32
418221000006118	20000	Eu200	Eu20000	[X]Paranoid schizophrenia	64905009	107878010		32
418231000006115	5000	Eu220-2	Eu22012	[X]Paranoid state	191667009	294903010		32
418251000006110	600	Eu220-3	Eu22013	Late paraphrenia	38295006	1229409019		32
418261000006112	200	Eu200-1	Eu20011	[X]Paraphrenic schizophrenia	64905009	1232626010		32
419861000006117	30000	Eu22	Eu22.00	Persistent delusional disorder	231487004	346958010		32
423041000006119	200	Eu204	Eu20400	[X]Post-schizophrenic depression	231485007	346956014		32
423271000006116	30	Eu21-4	Eu21.14	Prepsychotic schizophrenia	247804008	369984013		32
423471000006117	300	Eu21-5	Eu21.15	Prodromal schizophrenia	247804008	369985014		32
423731000006114	60	Eu21-6	Eu21.16	[X]Pseudoneurotic schizophrenia	31027006	51933014		32
423741000006116	20	Eu21-7	Eu21.17	[X]Pseudopsychopathic schizophrenia	31027006	51933014		32
424071000006112	500	Eu233-2	Eu23312	[X]Psychogenic paranoid psychosis	191680007	294924017		32
424231000006116	100000	Eu2z-1	Eu2z.11	Psychotic	69322001	2920943016		32
424511000006112	2000	Eu23z-2	Eu23z12	[X]Reactive psychosis	231437006	346896012		32
424541000006111	2000	Eu333-3	Eu33313	[X]Recurr severe episodes/major depression+psychotic symptom	28475009	47670016		32
424551000006113	1000	Eu333-4	Eu33314	[X]Recurr severe episodes/psychogenic depressive psychosis	191613003	294840015		32
424571000006115	5000	Eu333	Eu33300	[X]Recurrent depress disorder cur epi severe with psyc symp	28475009	47670016		32
424661000006111	200	Eu31y-2	Eu31y12	[X]Recurrent manic episodes	191590005	294810017		32
424671000006116	4000	Eu333-5	Eu33315	[X]Recurrent severe episodes of psychotic depression	191613003	294840015		32
424681000006118	400	Eu333-6	Eu33316	Recurrent reactive depressive episodes, severe, with psychosis	1086471000000103	2721771000000114		32
424841000006113	400	Eu205	Eu20500	[X]Residual schizophrenia	26025008	43595011		32
425501000006113	7000	Eu251	Eu25100	Schizoaffective disorder, depressive type	84760002	140519016		32
425511000006111	5000	Eu250	Eu25000	Schizoaffective disorder, manic type	271428004	406210011		32
425521000006115	4000	Eu252	Eu25200	Schizoaffective disorder, mixed type	270901009	405368015		32
425541000006110	100000	Eu25	Eu25.00	Schizoaffective disorder	68890003	114425016		32
425551000006112	2000	Eu25z-1	Eu25z11	[X]Schizoaffective psychosis NOS	68890003	114425016		32
425561000006114	1000	Eu251-1	Eu25111	[X]Schizoaffective psychosis, depressive type	84760002	140519016		32
425571000006119	700	Eu250-1	Eu25011	[X]Schizoaffective psychosis, manic type	271428004	406210011		32
425601000006114	60000	Eu20	Eu20.00	[X]Schizophrenia	58214004	96745016		32
425641000006111	20	Eu202-2	Eu20212	[X]Schizophrenic catalepsy	191542003	294742019		32
425651000006113	200	Eu202-3	Eu20213	[X]Schizophrenic catatonia	191542003	294742019		32
425671000006115	80	Eu232-4	Eu23214	[X]Schizophrenic reaction	278853003	415877014		32
425681000006117	400	Eu20y-2	Eu20y12	[X]Schizophreniform disord NOS	58214004	96745016		32
425691000006119	300	Eu251-2	Eu25112	[X]Schizophreniform psychosis, depressive type	84760002	1234980016		32
425701000006119	100	Eu250-2	Eu25012	[X]Schizophreniform psychosis, manic type	271428004	406211010		32
425711000006116	1000	Eu20y-3	Eu20y13	[X]Schizophrenifrm psychos NOS	58214004	96745016		32
425731000006110	1000	Eu21-8	Eu21.18	[X]Schizotypal personality disorder	31027006	51933014		32
425921000006114	10	Eu220-4	Eu22014	[X]Sensitiver Beziehungswahn	41189006	492910018		27
426881000006111	600	Eu206	Eu20600	[X]Simple schizophrenia	191527001	294727017		32
426921000006115	800	Eu323-1	Eu32311	[X]Single episode of major depression and psychotic symptoms	191604000	294828015		32
426951000006112	100	Eu323-2	Eu32312	[X]Single episode of psychogenic depressive psychosis	191676002	294917018		32
426961000006114	2000	Eu323-3	Eu32313	[X]Single episode of psychotic depression	191604000	294828015		32
426981000006116	200	Eu323-4	Eu32314	[X]Single episode of reactive depressive psychosis	191676002	294917018		32
456731000006115	100	E1074	E107400	Acute exacerbation of chronic schizo-affective schizophrenia	191572009	294778012		32
456801000006115	50	E1073	E107300	Acute exacerbation subchronic schizo-affective schizophrenia	191571002	294777019		32
473201000006114	200000	E11	E11..00	Mood disorder	46206005	77054013		32
513691000006116	300	E1143	E114300	Severe manic bipolar I disorder without psychotic features	162004	1352013		32
513701000006116	2000	E1144	E114400	Bipolar affect disord, currently manic,severe with psychosis	191623007	294852010		32
513711000006118	600	E1155	E115500	Depressed bipolar I disorder in partial remission	49512000	82468013		32
513721000006114	800	E1154	E115400	Bipolar affect disord, now depressed, severe with psychosis	765176007	3657334019		32
513731000006112	600	E1153	E115300	Bipolar affect disord, now depressed, severe, no psychosis	61403008	102016011		32
513741000006119	500	E1145	E114500	Manic bipolar I disorder in partial remission	63249007	105141010		32
513751000006117	9000	E115	E115.00	Bipolar affective disorder, current episode depression	191627008	294859018		32
513801000006112	5000	E114	E114.00	Bipolar affective disorder, current episode manic	191618007	294846014		32
513811000006110	800	E1146	E114600	Bipolar affective disorder, currently manic, in full remission	191625000	294857016		32
513861000006113	800	E1156	E115600	Bipolar affective disorder, currently depressed, in full remission	191634005	294867014		32
523481000006114	20	E133-1	E133.11	Bouffee delirante	63204009	2820485012		32
556631000006116	4000	E1072	E107200	Chronic schizoaffective schizophrenia	191570001	294776011		32
613791000006115	30000	E11-2	E11..12	Depressive psychoses	35489007	59212011		32
701051000006118	1000	E1165	E116500	Mixed bipolar affective disorder, partial/unspec remission	760721000000109	1683621000000116		32
701071000006111	400	E1163	E116300	Mixed bipolar affective disorder, severe	764591000000108	1696181000000118		32
789221000006116	6000	E110-1	E110.11	Hypomanic psychoses	231496004	346969013		32
819351000006115	5000	E101	E101.00	Hebephrenic schizophrenia	35252006	2881679010		32
914461000006118	300	Eu221-1	Eu22111	[X]Capgras syndrome	44906001	1230158013		32
914471000006113	100	Eu221	Eu22100	[X]Delusional misidentification syndrome	44906001	1230157015		32
967791000006111	70	Eu222	Eu22200	[X]Cotard syndrome	357705009	2840462017		32
1667581000000114	4000	Eu223	Eu22300	[X]Paranoid state in remission	755301000000102	1667581000000114		32
1667591000000111	4000	Eu26	Eu26.00	[X]Nonorganic psychosis in remission	755311000000100	1667591000000111		32
1715191000006112	10000	Eu328	Eu32800	Severe major depression with psychotic features	73867007	122670017		32
1785851000006110	2000	Eu318	Eu31800	Bipolar I disorder	371596008	1210225015		32
1785861000006112	10000	Eu319	Eu31900	Bipolar II disorder	83225003	138029017		32
1785871000006117	800	Eu319-1	Eu31911	[X]Bipolar II disorder	83225003	138029017		32
119579013	60	E141	E141.00	Disintegrative psychosis	71961003	119579013		32
294662017	300	E0111	E011100	Korsakov's alcoholic psychosis with peripheral neuritis	191471000	294662017		32
294673012	3000	E01y	E01y.00	Other alcoholic psychosis	42344001	70655012		32
294675017	40	E01yz	E01yz00	Other alcoholic psychosis NOS	42344001	70655012		32
294676016	600	E01z	E01z.00	Alcoholic psychosis NOS	42344001	70655012		32
294693016	20000	E02z	E02z.00	Drug psychosis NOS	191483003	294678015		32
294714016	6000	E03y3	E03y300	Postpartum psychosis	18260003	30832017		32
294721016	2000	E04z	E04z.00	Chronic organic psychosis NOS	191447007	294630015		32
294941015	2	E141z	E141z00	Disintegrative psychosis NOS	71961003	119576018		32
294944011	30	E14y1	E14y100	Borderline psychosis of childhood	191697001	294944011		32
317932013	20	R20z	R20z.00	[D]Senility, without psychosis NOS	271873000	406866016		32
346897015	8	E00y-1	E00y.11	Presbyophrenic psychosis	231438001	346897015		32
401772011	400	E14z	E14z.00	Child psychosis NOS	191687005	294933015		32
411950013	40	2229-3	2229.13	O/E - senility - no psychosis	275973008	411950013		27
1227584015	300	ZV111-2	ZV11112	[V]Personal history of manic-depressive psychosis	429124005	2693532011		32
3515942013	7	^ESCT1170549		Postpartum psychosis in remission	60401000119104	3515942013		32
223601000000119	4000	E11-3	E11..13	Manic psychosis	231494001	346966018		32
300411000000110	20000	146H	146H.00	H/O: psychosis	198991000000103	300411000000110		32
300931000000113	4000	8HHs	8HHs.00	Referral to psychosis early intervention service	199191000000109	300931000000113		40
359091000006115	50	Eu02z-2	Eu02z12	[X] Presenile psychosis NOS	268612007	401757012		32
359161000006110	800	Eu02z-5	Eu02z15	[X] Senile psychosis NOS	268612007	401757012		32
362221000006114	200	Eu04-3	Eu04.13	[X]Acute / subacute infective psychosis	191502008	294700016		32
362981000006119	900	Eu105-4	Eu10514	[X]Alcoholic psychosis NOS	42344001	70655012		32
366551000006116	200	Eu841-1	Eu84111	[X]Atypical childhood psychosis	231536004	347022013		32
377461000006113	9	Eu843-2	Eu84312	[X]Disintegrative psychosis	35919005	59939011		32
379901000006113	1000	Eu05y-1	Eu05y11	[X]Epileptic psychosis NOS	111479008	178719012		32
389681000006116	10	Eu840-3	Eu84013	[X]Infantile psychosis	408858002	2470704015		32
394681000006119	5000	Eu106-1	Eu10611	Korsakoff's psychosis	69482004	115434017		32
394691000006116	200	Eu03-1	Eu03.11	[X]Korsakov's psychosis, nonalcoholic	3298001	6563014		32
397581000006111	2000	Eu125	Eu12500	Cannabis-induced psychosis	943081000000102	2412791000000117		32
397621000006111	900	Eu105	Eu10500	Alcohol-induced psychosis	42344001	70655012		32
397641000006116	200	Eu145	Eu14500	Cocaine-induced psychosis	943101000000108	2412831000000112		32
397661000006117	300	Eu115	Eu11500	Opioid-induced psychosis	943071000000104	2412771000000116		32
397691000006113	6	Eu185	Eu18500	Volatile inhalant-induced psychosis	943151000000109	2412931000000115		32
404041000006111	3000	Eu0z-1	Eu0z.11	[X]Organic psychosis NOS	111479008	178719012		32
424281000006115	4000	Eu531-1	Eu53111	[X]Puerperal psychosis NOS	199260001	306152013		32
425631000006118	400	Eu052-2	Eu05212	[X]Schizophrenia-like psychosis in epilepsy	5510009	10196013		32
428441000006116	20	Eu843-4	Eu84314	[X]Symbiotic psychosis	35919005	59939011		32
476741000006111	4000	E01	E01..00	Alcohol-induced psychosis	42344001	70655012		32
492881000000114	3000	212X	212X.00	Psychosis resolved	285551000000108	492881000000114		27
630831000006113	10000	E02	E02..00	Drug psychosis	191483003	294678015		32
753331000006118	8000	E0110	E011000	Korsakov alcoholic psychosis	69482004	501296014		32
853201000006116	5000	EGTON118		Obsessional compulsive psychosis	853201000006100	853201000006116		32
882251000006117	400	E03y3-99	E03y399	Puerperal psychosis	551591000000100	882251000006117		32
882301000006112	3000	E107-99	E107.99	Acute schizo affective psychosis	191567000	882301000006112		32
996171000006114	20000	212T	212T.00	Psychosis, schizophrenia and bipolar affective disorder resolved	200951000000109	305361000000112		27
1755901000006112	2000	Eu329	Eu32900	[X]Single major depressive episode, severe, with psychosis, psychosis in remission	755321000000106	1667601000000117		32
1755911000006110	2000	Eu32A	Eu32A00	[X]Recurrent major depressive episodes, severe, with psychosis, psychosis in remission	755331000000108	1667611000000115		32
1808281000006111	9000	EMISNQNO68		No evidence of psychosis	1808281000006107	1808281000006111		27
1821481000006114	1	JHCPO1		Possible early psychosis	1821481000006105	1821481000006114		27
1821491000006112	1	JHCPO2		Possible psychosis prodrome	1821491000006108	1821491000006112		27
1911731000006119	1	EMISNQFA65		FACE CARAS -Schedule for Risk of Aggression in Psychosis (ScRAP)	1911731000006103	1911731000006119		32
1992191000006111	7	EMISNQPS29		Psychosis clinical information system (PsyCIS) review number	1992191000006107	1992191000006111		37
2013941000006115	40	EMISNQMO127		Monitoring for early signs of psychosis	2013941000006104	2013941000006115		1
2502581000000119	700	8G131	8G13100	CBTp - cognitive behavioural therapy for psychosis	718026005	3310934015		32
3504751000006114	100	^ESCTIN350475		Induced psychosis	61831009	499132013		32
3627341000006115	200	^ESCTPS362734		Psychosis	69322001	115146013		32
3630121000006110	2	^ESCTKO363012		Korsakoff psychosis	69482004	501295013		32
3630151000006118	1	^ESCTKO363015		Korsakov psychosis	69482004	501298010		32
4763211000006118	3000	^ESCTDR476321		Drug-induced psychosis	191483003	294677013		32
4763231000006112	20	^ESCTDR476323		Drug induced psychosis	191483003	2951661015		32
4764511000006119	20	^ESCTPS476451		Psychosis with origin in childhood	191687005	2818494018		32
5023531000006114	10	^ESCTEP502353		Epileptic psychosis	231449007	346912014		32
5023541000006116	1	^ESCTPS502354		Psychosis associated with intensive care	231450007	346913016		31
5106071000006112	3	^ESCTMI510607		Mild postnatal psychosis	237351003	355730010		31
5106081000006110	6	^ESCTSE510608		Severe postnatal psychosis	237352005	355731014		31
5517971000006118	1	^ESCTMI551797		Mixed schizophrenic and affective psychosis	270901009	2646671010		32
6348061000006115	10	^ESCTSE634806		Senile dementia with psychosis	371026009	1209737018		32
6515001000006117	30	^ESCTEA651500		Early intervention in psychosis	390815004	1484849011		31
6519941000006116	1	^ESCTEA651994		Early intervention in psychosis - <1 contact/month	391190003	1485212017		31
7766271000006113	400	^ESCTCO776627		Cognitive behavioural therapy for psychosis	718026005	3310566018		32
7790241000006117	4	^ESCTPS779024		Psychosis co-occurrent and due to Parkinson's disease	719717006	3317570011		31
7822921000006111	8	^ESCTPR782292		Provision of information about psychosis	721775007	3326011018		31
8028531000006112	40	^ESCTEA802853		Early intervention in psychosis team	92191000000105	158321000000112		31
8089301000006110	20	^ESCTRE808930		Reactive depressive psychosis, single episode	288751000119101	2955715019		32
8232541000006114	1000	^ESCTNO823254		Non-organic psychosis in remission	755311000000100	1662021000000116		32
8232571000006118	500	^ESCTSI823257		Single major depressive episode, severe, with psychosis, psychosis in remission	755321000000106	1662041000000111		32
8232591000006117	400	^ESCTRE823259		Recurrent major depressive episodes, severe, with psychosis, psychosis in remission	755331000000108	1662061000000112		32
8342781000006115	1	^ESCTPS834278		Psychoactive substance-induced psychosis	943121000000104	2412871000000114		31
8365411000006116	1	^ESCTFA836541		Family intervention for psychosis	985451000000105	2505951000000114		31
12115591000006111	1	^ESCT1211559		Referral for cognitive behavioural therapy for psychosis	1097161000000100	2747581000000112		31
12736721000006110	500	^ESCT1273672		FEP - first episode psychosis	1127191000000108	1854701000000116		32
14333601000006113	1	^ESCT1433360		Family intervention for psychosis and bipolar disorder	1365951000000107	2889751000000112		32
114616017	30	E1022	E102200	Chronic catatonic schizophrenia	68995007	114616017		32
132503015	300	E1031	E103100	Subchronic paranoid schizophrenia	79866005	132503015		32
249860010	20000	1284	1284.00	FH: Schizophrenia	160328009	249860010		7
251188012	200	13Y2	13Y2.00	Schizophrenia association member	161103001	251188012		17
251628010	60000	1464	1464.00	H/O: schizophrenia	161468000	251628010		32
294736018	2	E1011	E101100	Subchronic hebephrenic schizophrenia	27387000	3425705018		32
294737010	60	E1012	E101200	Chronic hebephrenic schizophrenia	12939007	3425737017		32
294738017	4	E1013	E101300	Acute exacerbation of subchronic hebephrenic schizophrenia	14291003	3654249015		32
294750011	6	E1023	E102300	Acute exacerbation of subchronic catatonic schizophrenia	191547009	294750011		32
294751010	10	E1024	E102400	Acute exacerbation of chronic catatonic schizophrenia	191548004	294751010		32
294766013	1	E1051	E105100	Subchronic latent schizophrenia	191561004	294766013		32
294768014	3	E1053	E105300	Acute exacerbation of subchronic latent schizophrenia	191563001	294768014		32
294769018	10	E1054	E105400	Acute exacerbation of chronic latent schizophrenia	191564007	294769018		32
296022017	10000	Eu2	Eu2..00	[X]Schizophrenia, schizotypal and delusional disorders	417601000000102	939641000000117		32
346955013	200	E14z-1	E14z.11	Childhood schizophrenia NOS	191687005	294933015		32
418921010	300	13L3-2	13L3.12	History of schizophrenia in child of subject	444180005	2841046013		7
460273017	3000	ZV110	ZV11000	[V]Personal history of schizophrenia	161464003	251624012		32
169061000006112	2	E106-1	E106.11	Restzustand - schizophrenia	26025008	43595011		32
367971000006115	1	Eu231-1	Eu23111	[X]Bouffee delirante with symptoms of schizophrenia	712850003	3286050012		32
370631000006117	5	Eu20y-1	Eu20y11	[X]Cenesthopathic schizophrenia	58214004	96745016		32
376251000006112	1	Eu252-1	Eu25211	[X]Cyclic schizophrenia	270901009	405368015		32
492821000000113	1000	212W	212W.00	Schizophrenia resolved	285521000000103	492821000000113		27
1971471000006117	5	EMISICD10|F1150		Mental & behav dis due to use opioids: psychotic disorder, schizophrenia-like	1971471000006101	1971471000006117		32
1972011000006110	1	EMISICD10|F1650		Mental & behav dis due to hallucinogens: psychotic disord, schizophrenia-like	1972011000006106	1972011000006110		32
1972261000006117	20	EMISICD10|F1250		Mental & behav dis due to cannabinoids: psychotic disordr, schizophrenia-like	1972261000006101	1972261000006117		32
1972861000006118	1	EMISICD10|F1350		Mental & behav dis due to seds/hypntcs: psychotic disordr, schizophrenia-like	1972861000006102	1972861000006118		32
1973051000006118	1	EMISICD10|F1850		Mental & behav dis due to vol solvents: psychotic disordr, schizophrenia-like	1973051000006102	1973051000006118		32
1973581000006116	2	EMISICD10|F1450		Mental & behav dis due to use cocaine: psychotic disorder, schizophrenia-like	1973581000006100	1973581000006116		32
1973831000006119	6	EMISICD10|F1950		Ment/behav dis mlti drug use/oth psyc sbs: psychotc dis, schizophrenia-like	1973831000006103	1973831000006119		32
1974351000006118	4	EMISICD10|F2000		Paranoid schizophrenia, continuous	1974351000006102	1974351000006118		32
1974391000006112	20	EMISICD10|F2001		Paranoid schizophrenia, episodic with progressive deficit	1974391000006108	1974391000006112		32
1974431000006118	3	EMISICD10|F2002		Paranoid schizophrenia, episodic with stable deficit	1974431000006102	1974431000006118		32
1974451000006113	9	EMISICD10|F2003		Paranoid schizophrenia, episodic remittent	1974451000006109	1974451000006113		32
1974481000006117	40	EMISICD10|F2004		Paranoid schizophrenia, incomplete remission	1974481000006101	1974481000006117		32
1974511000006113	20	EMISICD10|F2005		Paranoid schizophrenia, complete remission	1974511000006109	1974511000006113		32
1974541000006112	1	EMISICD10|F2009		Paranoid schizophrenia, course uncertain, period of observation too short	1974541000006108	1974541000006112		32
1974601000006111	20	EMISICD10|F2010		Hebephrenic schizophrenia, continuous	1974601000006107	1974601000006111		32
1974611000006114	1	EMISICD10|F2011		Hebephrenic schizophrenia, episodic with progressive deficit	1974611000006105	1974611000006114		32
1974621000006118	1	EMISICD10|F2012		Hebephrenic schizophrenia, episodic with stable deficit	1974621000006102	1974621000006118		32
1974641000006113	2	EMISICD10|F2013		Hebephrenic schizophrenia, episodic remittent	1974641000006109	1974641000006113		32
1974651000006110	3	EMISICD10|F1750		Mental & behav dis due to use tobacco: psychotic disorder, schizophrenia-like	1974651000006106	1974651000006110		32
1974671000006117	3	EMISICD10|F2014		Hebephrenic schizophrenia, incomplete remission	1974671000006101	1974671000006117		32
1974691000006116	1	EMISICD10|F2015		Hebephrenic schizophrenia, complete remission	1974691000006100	1974691000006116		32
1974721000006114	1	EMISICD10|F2019		Hebephrenic schizophrenia, course uncertain, period of observation too short	1974721000006105	1974721000006114		32
1974751000006117	1	EMISICD10|F2020		Catatonic schizophrenia, continuous	1974751000006101	1974751000006117		32
1974781000006113	1	EMISICD10|F2021		Catatonic schizophrenia, episodic with progressive deficit	1974781000006109	1974781000006113		32
1974801000006112	1	EMISICD10|F2022		Catatonic schizophrenia, episodic with stable deficit	1974801000006108	1974801000006112		32
1974831000006116	1	EMISICD10|F2023		Catatonic schizophrenia, episodic remittent	1974831000006100	1974831000006116		32
1974861000006113	1	EMISICD10|F2024		Catatonic schizophrenia, incomplete remission	1974861000006109	1974861000006113		32
1974891000006117	1	EMISICD10|F2025		Catatonic schizophrenia, complete remission	1974891000006101	1974891000006117		32
1974921000006111	1	EMISICD10|F2029		Catatonic schizophrenia, course uncertain, period of observation too short	1974921000006107	1974921000006111		32
1975051000006119	1	EMISICD10|F2034		Undifferentiated schizophrenia, incomplete remission	1975051000006103	1975051000006119		32
1975141000006117	2	EMISICD10|F1050		Mental & behav dis due to use alcohol: psychotic disorder, schizophrenia-like	1975141000006101	1975141000006117		32
1975351000006117	1	EMISICD10|F2050		Residual schizophrenia, continuous	1975351000006101	1975351000006117		32
1975381000006113	1	EMISICD10|F2051		Residual schizophrenia, episodic with progressive deficit	1975381000006109	1975381000006113		32
1975401000006113	1	EMISICD10|F2052		Residual schizophrenia, episodic with stable deficit	1975401000006109	1975401000006113		32
1975431000006117	1	EMISICD10|F2053		Residual schizophrenia, episodic remittent	1975431000006101	1975431000006117		32
1975441000006110	1	EMISICD10|F2054		Residual schizophrenia, incomplete remission	1975441000006106	1975441000006110		32
1975471000006119	1	EMISICD10|F2055		Residual schizophrenia, complete remission	1975471000006103	1975471000006119		32
1975481000006116	1	EMISICD10|F2059		Residual schizophrenia, course uncertain, period of observation too short	1975481000006100	1975481000006116		32
1975491000006118	1	EMISICD10|F2060		Simple schizophrenia, continuous	1975491000006102	1975491000006118		32
1975501000006114	1	EMISICD10|F2061		Simple schizophrenia, episodic with progressive deficit	1975501000006105	1975501000006114		32
1975521000006116	2	EMISICD10|F2062		Simple schizophrenia, episodic with stable deficit	1975521000006100	1975521000006116		32
1975551000006113	1	EMISICD10|F2063		Simple schizophrenia, episodic remittent	1975551000006109	1975551000006113		32
1975561000006110	4	EMISICD10|F1550		Mental and behav dis due to other stimulants inc caffeine: psychotic dis, schizophrenia-like	1975561000006106	1975561000006110		32
1975571000006115	1	EMISICD10|F2064		Simple schizophrenia, incomplete remission	1975571000006104	1975571000006115		32
1975601000006110	3	EMISICD10|F2065		Simple schizophrenia, complete remission	1975601000006106	1975601000006110		32
1975641000006112	1	EMISICD10|F2069		Simple schizophrenia, course uncertain, period of observation too short	1975641000006108	1975641000006112		32
1975711000006117	10	EMISICD10|F2320		Acute schizophrenia-like psychotic disorder, without associated acute stress	1975711000006101	1975711000006117		32
1975731000006111	40	EMISICD10|F2321		Acute schizophrenia-like psychotic disorder, with associated acute stress	1975731000006107	1975731000006111		32
1975751000006116	1	EMISICD10|F2080		Other schizophrenia, continuous	1975751000006100	1975751000006116		32
1975771000006114	1	EMISICD10|F2081		Other schizophrenia, episodic with progressive deficit	1975771000006105	1975771000006114		32
1975801000006111	1	EMISICD10|F2082		Other schizophrenia, episodic with stable deficit	1975801000006107	1975801000006111		32
1975831000006115	1	EMISICD10|F2083		Other schizophrenia, episodic remittent	1975831000006104	1975831000006115		32
1975841000006113	5	EMISICD10|F2084		Other schizophrenia, incomplete remission	1975841000006109	1975841000006113		32
1975881000006119	7	EMISICD10|F2085		Other schizophrenia, complete remission	1975881000006103	1975881000006119		32
1975911000006119	1	EMISICD10|F2089		Other schizophrenia, course uncertain, period of observation too short	1975911000006103	1975911000006119		32
1976001000006113	1	EMISICD10|F2090		Schizophrenia, unspecified, continuous	1976001000006109	1976001000006113		32
1976061000006114	1	EMISICD10|F2091		Schizophrenia, unspecified, episodic with progressive deficit	1976061000006105	1976061000006114		32
1976101000006112	1	EMISICD10|F2092		Schizophrenia, unspecified, episodic with stable deficit	1976101000006108	1976101000006112		32
1976121000006119	1	EMISICD10|F2093		Schizophrenia, unspecified, episodic remittent	1976121000006103	1976121000006119		32
1976141000006114	1	EMISICD10|F2094		Schizophrenia, unspecified, incomplete remission	1976141000006105	1976141000006114		32
1976151000006111	4	EMISICD10|F2095		Schizophrenia, unspecified, complete remission	1976151000006107	1976151000006111		32
1976171000006118	1	EMISICD10|F2099		Schizophrenia, unspecified, course uncertain, period of observation too short	1976171000006102	1976171000006118		32
1976881000006112	10	EMISICD10|F2008		Paranoid schizophrenia, other	1976881000006108	1976881000006112		32
1976891000006110	30	EMISICD10|F2018		Hebephrenic schizophrenia, other	1976891000006106	1976891000006110		32
1976901000006114	4	EMISICD10|F2028		Catatonic schizophrenia, other	1976901000006105	1976901000006114		32
1976911000006112	4	EMISICD10|F2038		Undifferentiated schizophrenia, other	1976911000006108	1976911000006112		32
1976931000006118	4	EMISICD10|F2058		Residual schizophrenia, other	1976931000006102	1976931000006118		32
1976941000006111	1	EMISICD10|F2068		Simple schizophrenia, other	1976941000006107	1976941000006111		32
1976951000006113	4	EMISICD10|F2088		Other schizophrenia, other	1976951000006109	1976951000006113		32
1976961000006110	30	EMISICD10|F2098		Schizophrenia, unspecified, other	1976961000006106	1976961000006110		32
3068121000006112	400	^ESCTDI306812		Disorganised schizophrenia	35252006	486103011		32
3137261000006111	3	^ESCTUN313726		Undifferentiated schizophrenia in remission	39610001	66427013		32
3862661000006112	100	^ESCTCH386266		Chronic schizophrenia	83746006	138883015		32
4529581000006119	30	^ESCTFA452958		Family history of schizophrenia	160328009	249859017		7
4529591000006116	2	^ESCTFA452959		Family history: Schizophrenia	160328009	2666004014		7
4539931000006112	3	^ESCTHI453993		History of schizophrenia	161468000	2923441013		32
4763641000006116	1	^ESCTAC476364		Acute exacerbation of chronic disorganised schizophrenia	191539009	3433000013		32
4763911000006114	3	^ESCTAC476391		Acute exacerbation of subchronic schizoaffective schizophrenia	191571002	294777019		32
4763921000006118	3	^ESCTAC476392		Acute exacerbation of chronic schizoaffective schizophrenia	191572009	294778012		32
6890801000006117	20	^ESCTLA689080		Late onset schizophrenia	416340002	2548849011		32
7696261000006113	1	^ESCTAC769626		Acute polymorphic psychotic disorder with symptoms of schizophrenia	712850003	3286030013		32
12480451000006112	40	^ESCT1248045		[X]Schizophrenia, schizotypal and delusional disorders	417601000000102	939641000000117		32
2957311000006113	500	^ESCTSE295731		Severe recurrent major depression with psychotic features	28475009	47670016		32
7882721000006118	1	^ESCTMA788272		Major depression with psychotic features	726772006	3498367016		31
3118041000006112	2	^ESCTSC311804		Schizoaffective disorder, bipolar type	38368003	63443014		32
