# Supplementary material for: Estimating 10-Year Cardiovascular Disease Risk in Primary Prevention Using UK Electronic Health Records and a Hybrid Multitask BERT Model: Retrospective Cohort Study
Source: JMIR Med Inform. 2025 Nov 13;13:e76659. doi: 10.2196/76659 (PMC12620595; doi:10.2196/76659)
Supplement: Multimedia Appendix 2 [file medinform-v13-e76659-s002.zip › Phenotypes/HF.csv]

MedCodeId	Observations	OriginalReadCode	CleansedReadCode	Term	SnomedCTConceptId	SnomedCTDescriptionId	Release	EmisCodeCategoryId
18472010	7000	G5800	G580000	Acute congestive heart failure	10633002	18472010		32
70653017	800000	G580	G580.00	Congestive heart failure	42343007	70653017		32
72934016	300	G1yz1	G1yz100	Rheumatic left ventricular failure	43736008	72934016		32
82584011	10000	G400	G400.00	Acute cor pulmonale	49584005	82584011		32
94251011	4000	G582	G582.00	Acute heart failure	56675007	94251011		32
132655012	20000	G41z-1	G41z.11	Chronic cor pulmonale	79955004	132655012		32
139475013	800000	G58	G58..00	Heart failure	84114007	139475013		32
139482012	30000	G58-1	G58..11	Cardiac failure	84114007	139482012		32
141306010	700000	G581	G581.00	Left ventricular failure	85232009	141306010		32
147247018	20000	G5801	G580100	Chronic congestive heart failure	88805009	147247018		32
206703015	20000	G580-2	G580.12	Right heart failure	128404006	206703015		32
216184014	30000	662T	662T.00	Congestive heart failure monitoring	134378009	216184014		1
216207010	200000	G5yy9	G5yy900	Left ventricular systolic dysfunction	134401001	216207010		32
251680018	8000	14A6	14A6.00	H/O: heart failure	161505003	251680018		32
300179017	20000	G5802	G580200	Decompensated cardiac failure	195111005	300179017		32
300180019	1000	G5803	G580300	Compensated cardiac failure	195112003	300180019		32
300190010	10000	G5810	G581000	Acute left ventricular failure	195114002	300190010		32
350413012	9	G5540-1	G554011	Congestive obstructive cardiomyopathy	233871002	350413012		32
395772015	40000	G58z	G58z.00	Heart failure NOS	84114007	139475013		32
411506018	50000	G581-3	G581.13	Impaired left ventricular function	275514001	411506018		32
451426015	2000	8B29	8B29.00	Cardiac failure therapy	308118002	451426015		32
453099015	800	14AM	14AM.00	H/O: Heart failure in last year	309634009	453099015		32
490972013	3000	G580-3	G580.13	Right ventricular failure	367363000	490972013		32
493287011	500000	G580-1	G580.11	Congestive cardiac failure	42343007	70653017		32
510016018	20000	G580-4	G580.14	Biventricular congestive heart failure	92506005	153058012		32
1484917012	30000	8HBE	8HBE.00	Heart failure follow-up	390884006	1484917012		40
1484918019	100000	662W	662W.00	Heart failure annual review	390885007	1484918019		1
1488804017	20000	1O1	1O1..00	Heart failure confirmed	395105005	1488804017		27
1489358014	30000	G5yyA	G5yyA00	Left ventricular diastolic dysfunction	395704004	1489358014		32
1495417010	600	G581-1	G581.11	Cardiac asthma	71892000	119456014		32
1778488011	3000	G5540	G554000	Congestive cardiomyopathy	399020009	1778488011		32
2533628012	600	9On0	9On0.00	Left ventricular dysfunction monitoring first letter	414586001	2533628012		37
2533629016	200	9On1	9On1.00	Left ventricular dysfunction monitoring second letter	414588000	2533629016		37
2533630014	100	9On2	9On2.00	Left ventricular dysfunction monitoring third letter	414589008	2533630014		37
2548316014	80000	9N2p	9N2p.00	Seen by community heart failure nurse	417359009	2548316014		37
2549089012	80	9On3	9On3.00	Left ventricular dysfunction monitoring verbal invite	416573008	2549089012		37
2549208013	800	8H2S	8H2S.00	Emergency hospital admission for heart failure	416683003	3082850014		40
2616470012	50000	662f	662f.00	New York Heart Association Classification - Class I	420300004	2616470012		1
2616471011	80000	662g	662g.00	New York Heart Association Classification - Class II	421704003	2616471011		1
2616472016	40000	662h	662h.00	New York Heart Association Classification - Class III	420913000	2616472016		1
2616473014	3000	662i	662i.00	New York Heart Association Classification - Class IV	422293003	2616473014		1
2645623019	20000	679X	679X.00	Heart failure education	423475008	2645623019		17
2675255018	900	G5804	G580400	Congestive heart failure due to valvular disease	426611007	2675255018		32
138971000000111	1000	9h1	9h1..00	Exception reporting - LVD quality indicators	716551000000107	1569101000000112		37
139061000000114	20000	9h11	9h11.00	Excepted from LVD quality indicators - patient unsuitable	717181000000106	1569721000000116		37
139071000000119	4000	9h12	9h12.00	Excepted from LVD quality indicators - informed dissent	717281000000100	1569821000000111		37
223981000000118	2000	G58z-2	G58z.12	Cardiac failure NOS	84114007	139482012		32
226181000000110	2000	9On	9On..00	Left ventricular dysfunction monitoring administration	713781000000103	1565021000000117		37
303361000000111	500	9N6T	9N6T.00	Referred by heart failure nurse specialist	200171000000102	303361000000111		37
308041000000118	600	8HHz	8HHz.00	Referral to heart failure exercise programme	704095000	3011242019		40
308231000000118	9000	9Or	9Or..00	Heart failure monitoring administration	713791000000101	1565031000000115		37
308261000000111	40000	9Or0	9Or0.00	Heart failure review completed	202231000000106	308261000000111		37
308301000000118	10000	8CL3	8CL3.00	Discussion about heart failure care plan	872361000000105	2253411000000117		32
311561000000117	80	8Hk0	8Hk0.00	Referred to heart failure education group	203791000000106	311561000000117		40
404741000000119	50000	662p	662p.00	Heart failure 6 month review	247361000000100	404741000000119		1
406801000000118	4000	9Or1	9Or1.00	Heart failure monitoring telephone invitation	717531000000102	1570071000000118		37
407001000000113	40	9On4	9On4.00	Left ventricular dysfunction monitoring telephone invitation	716411000000109	1568961000000117		37
407041000000111	2000	9Or2	9Or2.00	Heart failure monitoring verbal invitation	717501000000108	1570041000000112		37
407061000000112	70000	9Or3	9Or3.00	Heart failure monitoring first letter	716971000000109	1569521000000114		37
407081000000115	20000	9Or4	9Or4.00	Heart failure monitoring second letter	717191000000108	1569731000000119		37
407101000000114	5000	9Or5	9Or5.00	Heart failure monitoring third letter	716621000000101	1569171000000116		37
407441000000115	2000	9hH	9hH..00	Exception reporting - heart failure quality indicators	715951000000107	1568511000000111		37
504901000006118	500	G2111	G211100	Benign hypertensive heart disease with congestive cardiac failure	194767001	299653017		32
728671000006119	40	G2101	G210100	Malignant hypertensive heart disease with congestive cardiac failure	83105008	1236017010		32
741681000006111	500	G21z1	G21z100	Hypertensive heart disease NOS with CCF	64715009	107545013		32
741701000006114	50	G232	G232.00	Hypertensive heart and renal disease with (congestive) heart failure	194779001	299672017		32
789941000006117	20	G234	G234.00	Hypertensive heart and renal disease with both (congestive) heart failure and renal failure	194781004	299674016		32
833381000006119	9000	388D	388D.00	New York Heart Association Classification class	762994006	3637504017		3
1561941000006119	20000	9hH0	9hH0.00	Excepted from heart failure quality indicators - patient unsuitable	717481000000104	1570021000000117		37
1561951000006117	10000	9hH1	9hH1.00	Excepted from heart failure quality indicators - informed dissent	717491000000102	1570031000000115		37
1746171000000119	9000	8CMK	8CMK.00	Has heart failure management plan	781051000000108	1746171000000119		32
1784061000006118	10	8CeC	8CeC.00	Preferred place of care for next exacerbation of heart failure	789621000000105	1765351000000114		32
1816101000006113	3000	G584	G584.00	Right ventricular failure	367363000	490972013		32
2117931000000116	3000	661M5	661M500	Heart failure self-management plan agreed	812001000000102	2117931000000116		1
2122191000000110	3000	679W1	679W100	Education about deteriorating heart failure	813991000000101	2122191000000110		17
2205951000000117	800	8CMW8	8CMW800	Heart failure clinical pathway	851521000000102	2205951000000117		32
