# Supplementary material for: Estimating 10-Year Cardiovascular Disease Risk in Primary Prevention Using UK Electronic Health Records and a Hybrid Multitask BERT Model: Retrospective Cohort Study
Source: JMIR Med Inform. 2025 Nov 13;13:e76659. doi: 10.2196/76659 (PMC12620595; doi:10.2196/76659)
Supplement: Multimedia Appendix 2 [file medinform-v13-e76659-s002.zip › Phenotypes/Dementia.csv]

MedCodeId	Observations	OriginalReadCode	CleansedReadCode	Term	SnomedCTConceptId	SnomedCTDescriptionId	Release	EmisCodeCategoryId
21256010	10000	E001	E001.00	Presenile dementia	12348006	21256010		32
26545010	300000	E00-1	E00..11	Senile dementia	15662003	26545010		32
45046017	700000	F110	F110.00	Alzheimer's disease	26929004	45046017		32
251625013	70000	1461	1461.00	H/O: dementia	161465002	251625013		32
294635013	90000	E000	E000.00	Uncomplicated senile dementia	191449005	294635013		32
294637017	400	E0010	E001000	Uncomplicated presenile dementia	191451009	294637017		32
294638010	100	E0011	E001100	Presenile dementia with delirium	191452002	294638010		32
294641018	400	E0012	E001200	Presenile dementia with paranoia	191454001	294641018		32
294642013	900	E0013	E001300	Presenile dementia with depression	191455000	294642013		32
294643015	1000	E001z	E001z00	Presenile dementia NOS	12348006	21256010		32
294644014	4000	E002	E002.00	Senile dementia with depressive or paranoid features	191457008	294644014		32
294645010	3000	E0020	E002000	Senile dementia with paranoia	191458003	294645010		32
294646011	4000	E0021	E002100	Senile dementia with depression	191459006	294646011		32
294647019	300	E002z	E002z00	Senile dementia with depressive or paranoid features NOS	191457008	294644014		32
294648012	3000	E003	E003.00	Senile dementia with delirium	191461002	294648012		32
294652012	900	E0040	E004000	Uncomplicated arteriosclerotic dementia	191463004	294652012		32
294653019	80	E0041	E004100	Arteriosclerotic dementia with delirium	191464005	294653019		32
294654013	400	E0042	E004200	Arteriosclerotic dementia with paranoia	191465006	294654013		32
294655014	400	E0043	E004300	Arteriosclerotic dementia with depression	191466007	294655014		32
294656010	2000	E004z	E004z00	Arteriosclerotic dementia NOS	56267009	497559016		32
294660013	8000	E00z	E00z.00	Senile or presenile psychoses NOS	268612007	401757012		32
294718018	7000	E041	E041.00	Dementia in conditions EC	191519005	294718018		32
295668011	300000	Eu00	Eu00.00	[X]Dementia in Alzheimer's disease	26929004	45046017		32
295671015	100000	Eu002	Eu00200	[X]Dementia in Alzheimer's dis, atypical or mixed type	26929004	45046017		32
295672010	10000	Eu00z	Eu00z00	[X]Dementia in Alzheimer's disease, unspecified	26929004	45046017		32
295680015	2000	Eu01y	Eu01y00	[X]Other vascular dementia	429998004	2770951017		32
295681016	20000	Eu01z	Eu01z00	[X]Vascular dementia, unspecified	429998004	2770951017		32
295714013	2000	Eu041	Eu04100	[X]Delirium superimposed on dementia	2776000	5694012		32
299325013	400	Fyu30	Fyu3000	[X]Other Alzheimer's disease	26929004	45046017		32
346897015	8	E00y-1	E00y.11	Presbyophrenic psychosis	231438001	346897015		32
401757012	60000	E00	E00..00	Senile and presenile organic psychotic conditions	268612007	401757012		32
401759010	2000	E00y	E00y.00	Other senile and presenile organic psychoses	268612007	401757012		32
497559016	50000	E004	E004.00	Arteriosclerotic dementia	56267009	497559016		32
499946014	20000	F1100	F110000	Alzheimer's disease with early onset	416780008	2957141019		32
500317011	20000	F1101	F110100	Alzheimer's disease with late onset	416975007	2957124016		32
148381000006115	100000	E00-2	E00..12	Senile/presenile dementia	52448006	87274019		32
294111000000119	2000	9hD	9hD..00	Exception reporting - dementia quality indicators	715881000000108	1568441000000113		37
294321000000111	10000	9hD1	9hD1.00	Excepted from dementia quality indicators - informed dissent	716131000000105	1568691000000118		37
359081000006118	500	Eu02z-1	Eu02z11	[X] Presenile dementia NOS	12348006	21256010		32
359091000006115	50	Eu02z-2	Eu02z12	[X] Presenile psychosis NOS	268612007	401757012		32
359101000006114	300	Eu02z-3	Eu02z13	Cerebral degeneration presenting primarily with dementia	279982005	417465012		32
359141000006111	30000	Eu02z-4	Eu02z14	[X] Senile dementia NOS	15662003	26545010		32
359151000006113	600	Eu02z-6	Eu02z16	[X] Senile dementia, depressed or paranoid type	191457008	294644014		32
359161000006110	800	Eu02z-5	Eu02z15	[X] Senile psychosis NOS	268612007	401757012		32
359241000006119	300000	Eu02z	Eu02z00	Dementia	52448006	87274019		32
363021000006113	50000	Eu00z-1	Eu00z11	[X]Alzheimer's dementia unspec	26929004	45046017		32
363031000006111	100	Eu001-1	Eu00111	[X]Alzheimer's disease type 1	416975007	2957137018		32
363041000006118	50	Eu000-3	Eu00013	[X]Alzheimer's disease type 2	416780008	2957119019		32
363791000006112	6000	Eu01-1	Eu01.11	[X]Arteriosclerotic dementia	56267009	497559016		32
376531000006119	8000	Eu000	Eu00000	Dementia in Alzheimer's disease with early onset	416780008	2957119019		32
376541000006112	50000	Eu001	Eu00100	Dementia in Alzheimer's disease with late onset	416975007	2957137018		32
398571000006112	9000	Eu013	Eu01300	Mixed cortical and subcortical vascular dementia	230287006	345112018		32
399031000006111	9000	Eu011	Eu01100	[X]Multi-infarct dementia	56267009	93568017		32
406841000000115	10000	9Ou	9Ou..00	Dementia monitoring administration	713821000000106	1565061000000113		37
407461000000119	30000	66h	66h..00	Dementia monitoring	248711000000102	407461000000119		1
408361000000111	80000	9Ou1	9Ou1.00	Dementia monitoring first letter	715821000000107	1568381000000110		37
408401000000119	800000	6AB	6AB..00	Dementia annual review	249181000000100	408401000000119		1
408421000000111	20000	9Ou2	9Ou2.00	Dementia monitoring second letter	717471000000101	1570011000000111		37
408461000000115	6000	9Ou3	9Ou3.00	Dementia monitoring third letter	716671000000102	1569221000000112		37
408481000000112	4000	9Ou4	9Ou4.00	Dementia monitoring verbal invitation	716221000000104	1568781000000111		37
408501000000115	9000	9Ou5	9Ou5.00	Dementia monitoring telephone invitation	716991000000108	1569541000000119		37
423221000006117	300	Eu011-1	Eu01111	[X]Predominantly cortical dementia	56267009	93568017		32
423351000006115	400	Eu000-1	Eu00011	[X]Presenile dementia,Alzheimer's type	416780008	2957138011		32
423381000006111	200	Eu001-3	Eu00113	[X]Primary degen dementia of Alzheimer's type, senile onset	416975007	2957137018		32
423391000006114	60	Eu000-2	Eu00012	[X]Primary degen dementia, Alzheimer's type, presenile onset	416780008	2957119019		32
425901000006116	20000	Eu001-2	Eu00112	[X]Senile dementia,Alzheimer's type	416975007	2957124016		32
428201000006119	5000	Eu012	Eu01200	Subcortical vascular dementia	230286002	345111013		32
431681000006117	500000	Eu01	Eu01.00	Vascular dementia	429998004	2770951017		32
431691000006119	1000	Eu010	Eu01000	Vascular dementia of acute onset	230285003	345110014		32
696161000006115	30000	E004-1	E004.11	Multi-infarct dementia	56267009	93568017		32
999961000006114	40000	9hD0	9hD0.00	Excepted from dementia quality indicators - patient unsuitable	716341000000104	1568891000000117		37
2248021000000110	300000	8CMZ	8CMZ.00	Dementia care plan	736371006	3517265010		32
