# Supplementary material for: Estimating 10-Year Cardiovascular Disease Risk in Primary Prevention Using UK Electronic Health Records and a Hybrid Multitask BERT Model: Retrospective Cohort Study
Source: JMIR Med Inform. 2025 Nov 13;13:e76659. doi: 10.2196/76659 (PMC12620595; doi:10.2196/76659)
Supplement: Multimedia Appendix 2 [file medinform-v13-e76659-s002.zip › Phenotypes/Angina_unstable.csv]

MedCodeId	Observations	OriginalReadCode	CleansedReadCode	Term	SnomedCTConceptId	SnomedCTDescriptionId	Release	EmisCodeCategoryId
7844010	5000	G311	G311.00	Preinfarction syndrome	4557003	494262012		32
7845011	90000	G3111	G311100	Unstable angina	4557003	7845011		32
7847015	8000	G311-1	G311.11	Crescendo angina	4557003	7847015		32
32122016	50	G33z0	G33z000	Status anginosus	19057007	32122016		32
264496010	20000	662K3	662K300	Angina control - worsening	170597008	264496010		1
299741012	5000	G311z	G311z00	Preinfarction syndrome	4557003	7844010		32
299742017	200	G312	G312.00	Coronary thrombosis not resulting in myocardial infarction	194821006	299742017		32
299745015	8000	G31y0	G31y000	Acute coronary insufficiency	194823009	299745015		32
459487012	1000	G3113	G311300	Refractory angina	315025001	459487012		32
494260016	4	G311-2	G311.12	Impending infarction	25106000	42087013		32
494261017	6000	G3114	G311400	Worsening angina	4557003	494261017		32
498328016	4000	G3112	G311200	Angina at rest	59021001	498328016		32
1488382011	200000	G3115	G311500	Acute coronary syndrome	394659003	1488382011		32
72571000006115	60000	G311-3	G311.13	Unstable angina	4557003	7845011		32
482811000006113	1000	G311-4	G311.14	Angina at rest	59021001	498328016		32
