# Supplementary material for: Estimating 10-Year Cardiovascular Disease Risk in Primary Prevention Using UK Electronic Health Records and a Hybrid Multitask BERT Model: Retrospective Cohort Study
Source: JMIR Med Inform. 2025 Nov 13;13:e76659. doi: 10.2196/76659 (PMC12620595; doi:10.2196/76659)
Supplement: Multimedia Appendix 2 [file medinform-v13-e76659-s002.zip › Phenotypes/Stroke_NOS.csv]

MedCodeId	Observations	OriginalReadCode	CleansedReadCode	Term	SnomedCTConceptId	SnomedCTDescriptionId	Release	EmisCodeCategoryId
264499015	500000	662M	662M.00	Stroke monitoring	170600009	264499015		1
299342019	10000	Fyu56	Fyu5600	Lacunar infarction	230698000	345651012		32
300366019	7000	G664	G664.00	Cerebellar stroke syndrome	195213000	300366019		32
300370010	60000	G667	G667.00	Left sided CVA	195216008	300370010		32
300371014	60000	G668	G668.00	Right sided CVA	195217004	300371014		32
345655015	2000	G665	G665.00	Pure motor lacunar syndrome	230699008	345655015		32
345658018	600	G666	G666.00	Pure sensory lacunar syndrome	230700009	345658018		32
405339016	900000	G66	G66..00	Cerebrovascular accident	230690007	345637012		32
411416011	4	L440-2	L440.12	Stroke in the puerperium	275434003	411416011		32
411518010	40000	14A7-1	14A7.11	H/O: CVA	275526006	411518010		32
413750011	800	1M4	1M4..00	Central post-stroke pain	277286006	413750011		27
451371010	800	14AK	14AK.00	H/O: Stroke in last year	308067002	451371010		32
1227591017	20000	ZV125-1	ZV12511	[V]Personal history of stroke	275526006	2476091017		32
1227592012	1000	ZV125-2	ZV12512	[V]Personal history of cerebrovascular accident (CVA)	266995000	397829016		32
1780304018	300000	662e	662e.00	CVA annual review	699270006	2983515011		1
2476091017	30000	14A7-2	14A7.12	H/O: stroke	275526006	2476091017		32
122401000006115	90000	G66-2	G66..12	Stroke unspecified	230690007	345637012		32
138981000000113	9000	9h2	9h2..00	Exception reporting - stroke quality indicators	716331000000108	1568881000000119		37
139081000000117	100000	9h21	9h21.00	Excepted from stroke quality indicators - patient unsuitable	716581000000101	1569131000000118		37
139091000000115	70000	9h22	9h22.00	Excepted from stroke quality indicators - informed dissent	716021000000109	1568581000000116		37
149571000006118	400	G68X	G68X.00	Sequelae of stroke,not specfd as h'morrhage or infarction	195239002	300403014		32
371641000000112	2000	7P242	7P24200	Delivery of rehabilitation for stroke	231231000000107	371641000000112		32
426321000006116	70	Gyu6C	Gyu6C00	[X]Sequelae of stroke,not specfd as h'morrhage or infarction	195239002	300403014		32
524511000006116	7000	G663	G663.00	Brainstem stroke syndrome	195212005	300365015		32
605481000006110	80	L440-1	L440.11	CVA - cerebrovascular accident in the puerperium	275434003	411416011		32
605491000006113	200000	G66-3	G66..13	CVA - Cerebrovascular accident	230690007	345635016		32
605501000006117	400000	G66-1	G66..11	CVA unspecified	230690007	345637012		32
809421000006116	100000	14A7	14A7.00	History of cerebrovascular accident	275526006	2986886017		32
966981000006112	600	8HHM	8HHM.00	Referral to multidisciplinary stroke function improvement service	112901000000108	199461000000113		40
1160471000000111	4000	662M1	662M100	Stroke 6 month review	519751000000106	1160471000000111		1
1784651000006110	20	8IEC	8IEC.00	Referral for multidisciplinary stroke function improvement declined	781731000000103	1747751000000110		32
2115821000000118	1000	661N7	661N700	Stroke self-management plan review	810991000000109	2115821000000118		1
2118011000000114	2000	661M7	661M700	Stroke self-management plan agreed	812041000000104	2118011000000114		1
2126181000000114	8000	662e-1	662e.11	Stroke annual review	699270006	2983500010		1
2127781000000110	900	662M2	662M200	Stroke initial post discharge review	816561000000108	2127781000000110		1
