# Supplementary material for: Estimating 10-Year Cardiovascular Disease Risk in Primary Prevention Using UK Electronic Health Records and a Hybrid Multitask BERT Model: Retrospective Cohort Study
Source: JMIR Med Inform. 2025 Nov 13;13:e76659. doi: 10.2196/76659 (PMC12620595; doi:10.2196/76659)
Supplement: Multimedia Appendix 2 [file medinform-v13-e76659-s002.zip › Phenotypes/PAD.csv]

MedCodeId	Observations	OriginalReadCode	CleansedReadCode	Term	SnomedCTConceptId	SnomedCTDescriptionId	Release	EmisCodeCategoryId
302011	3000	G73y0	G73y000	Diabetic peripheral angiopathy	127014009	302011		32
41903014	5000	G73y2	G73y200	Acrocyanosis	25003006	41903014		32
61977017	6000	G73y8	G73y800	Erythromelalgia	37151006	61977017		32
87208017	2000	G731	G731.00	Thromboangiitis obliterans	52403007	87208017		32
87210015	4000	G7310	G731000	Buerger's disease	52403007	87210015		32
105536013	500000	G73z0	G73z000	Intermittent claudication	63491006	105536013		32
124092018	800	G73y7	G73y700	Erythrocyanosis	74725000	124092018		32
271416011	700	7A103	7A10300	Axillo-unifemoral PTFE bypass graft	175279003	271416011		32
271431019	300	7A12	7A12.00	Other bypass of bifurcation of aorta	233373009	349683014		32
271444012	40	7A12y	7A12y00	Other specified other bypass of bifurcation of aorta	233373009	349683014		32
271445013	200	7A12z	7A12z00	Other bypass of bifurcation of aorta NOS	233373009	349683014		32
271509013	50	7A192	7A19200	Open embolectomy of bifurcation of aorta	175348000	271509013		32
271867017	30	7A41y	7A41y00	Other specified other bypass of iliac artery	116360008	183983017		32
271868010	200	7A41z	7A41z00	Other bypass of iliac artery NOS	116360008	183983017		32
271880019	20	7A42y	7A42y00	Other specified reconstruction of iliac artery	265516003	394326010		32
271881015	40	7A42z	7A42z00	Reconstruction of iliac artery NOS	265516003	394326010		32
271900018	20000	7A440	7A44000	Percutaneous transluminal angioplasty of iliac artery	175612005	271900018		32
271901019	100	7A441	7A44100	Percutaneous transluminal embolectomy of iliac artery	175613000	271901019		32
271905011	5000	7A443	7A44300	Insertion of iliac artery stent	175615007	271905011		32
271907015	30	7A44y	7A44y00	Other specified transluminal operation on iliac artery	265522007	394333010		32
271908013	30	7A44z	7A44z00	Transluminal operation on iliac artery NOS	265522007	394333010		32
272003016	3000	7A48z	7A48z00	Other bypass of femoral artery or popliteal artery NOS	405469008	2157272019		32
272013012	10000	7A492	7A49200	Femoral endarterectomy	16589005	28064017		32
272014018	100	7A493	7A49300	Endarterectomy of popliteal artery	233310004	349583017		32
272017013	600	7A496	7A49600	Profundoplasty of femoral artery NEC	405376002	2157187018		32
272018015	30	7A497	7A49700	Profundoplasty of popliteal artery NEC	405376002	2157187018		32
272019011	200	7A498	7A49800	Reconstruction of femoral artery with vein graft	175697003	272019011		32
272020017	100	7A499	7A49900	Reconstruction of popliteal artery with vein graft	175698008	272020017		32
272022013	100	7A49z	7A49z00	Reconstruction of femoral or popliteal artery NOS	265528006	394340011		32
272029016	600	7A4A0	7A4A000	Repair of femoral artery NEC	265528006	394340011		32
272030014	400	7A4A1	7A4A100	Repair of popliteal artery	405375003	2157186010		32
272031013	3000	7A4A2	7A4A200	Open embolectomy of femoral artery	175704008	272031013		32
272032018	700	7A4A2-1	7A4A211	Open thrombectomy of femoral artery	175704008	272032018		32
272033011	2000	7A4A2-2	7A4A212	Open femoral embolectomy	175704008	272033011		32
272034017	400	7A4A3-1	7A4A311	Open thrombectomy of popliteal artery	175705009	272034017		32
272035016	900	7A4A3	7A4A300	Open embolectomy popliteal artery	175705009	272035016		32
272041011	10	7A4A7	7A4A700	Repair of femoral artery with temporary silastic shunt	175710008	272041011		32
272042016	3	7A4A8	7A4A800	Repair of popliteal artery with temporary silastic shunt	175711007	272042016		32
272052017	30000	7A4B0	7A4B000	Percutaneous transluminal angioplasty of femoral artery	175715003	272052017		32
272055015	800	7A4B2	7A4B200	Percutaneous transluminal embolectomy of femoral artery	175717006	272055015		32
272056019	300	7A4B3	7A4B300	Percutaneous transluminal embolectomy of popliteal artery	175718001	272056019		32
272059014	60	7A4B4	7A4B400	Percutaneous transluminal embolisation of femoral artery	175719009	272059014		32
272061017	10	7A4B5	7A4B500	Percutaneous transluminal embolisation of popliteal artery	175720003	272061017		32
272074011	20	7A50	7A50.00	Revision of reconstruction of artery	175729002	272074011		32
272075012	20	7A500	7A50000	Revision of reconstruction involving aorta	175730007	272075012		32
272076013	3	7A501	7A50100	Revision of reconstruction involving iliac artery	175731006	272076013		32
272077016	200	7A502	7A50200	Revision of reconstruction involving femoral artery	175732004	272077016		32
272078014	40	7A503	7A50300	Revision of reconstruction of popliteal artery	175733009	272078014		32
286570019	100	A3A0F	A3A0F00	Gas gangrene-foot	186423003	286570019		32
292523015	700	C107z	C107z00	Diabetes mellitus NOS with peripheral circulatory disorder	421895002	2618203015		32
300433019	4000	G702	G702.00	Extremity artery atheroma	195254008	300433019		32
300434013	300	G702z	G702z00	Extremity artery atheroma NOS	195254008	300433019		32
300503012	80	G731z	G731z00	Thromboangiitis obliterans NOS	52403007	87208017		32
300504018	2000	G732	G732.00	Peripheral gangrene	195301007	300504018		32
300505017	20000	G7320	G732000	Gangrene of toe	195302000	300505017		32
300506016	5000	G7321	G732100	Gangrene of foot	195303005	300506016		32
300510018	600	G73y	G73y.00	Other specified peripheral vascular disease	400047006	1779317016		32
300511019	60	G73y1	G73y100	Peripheral angiopathic disease EC NOS	400047006	1779317016		32
300512014	600	G73y6	G73y600	Acroparaesthesia - unspecified	79256006	131501015		32
300514010	5000	G73yz	G73yz00	Other specified peripheral vascular disease NOS	400047006	1779317016		32
300515011	100000	G73zz	G73zz00	Peripheral vascular disease NOS	400047006	1779317016		32
300539018	4000	G7424	G742400	Embolism and thrombosis of the femoral artery	195323006	300539018		32
300540016	2000	G7425	G742500	Embolism and thrombosis of the popliteal artery	195324000	300540016		32
300541017	30	G7426	G742600	Embolism and thrombosis of the anterior tibial artery	195325004	300541017		32
300542012	200	G7427	G742700	Embolism and thrombosis of the dorsalis pedis artery	195326003	300542012		32
300547018	700	G7429	G742900	Embolism and thrombosis of a leg artery NOS	195318006	300534011		32
300550015	4000	G742z	G742z00	Peripheral arterial embolism and thrombosis NOS	195318006	300534011		32
300553018	400	G74y0	G74y000	Embolism and/or thrombosis of the common iliac artery	195335005	300553018		32
300554012	100	G74y1	G74y100	Embolism and/or thrombosis of the internal iliac artery	734298005	3503835018		32
300555013	100	G74y2	G74y200	Embolism and/or thrombosis of the external iliac artery	734299002	3503839012		32
300556014	300	G74y3	G74y300	Embolism and thrombosis of the iliac artery unspecified	266262004	395794011		32
300963017	200	Gyu74	Gyu7400	[X]Other specified peripheral vascular diseases	400047006	1779317016		32
309177010	10000	M2710	M271000	Ischaemic ulcer diabetic foot	201250006	309177010		32
317347010	1000	R0542	R054200	[D]Gangrene of toe in diabetic	195302000	300505017		32
317348017	200	R0543	R054300	[D]Widespread diabetic foot gangrene	195303005	300506016		32
317351012	2000	R0550	R055000	Shock	27942005	46780018		32
349652010	20	7A42-1	7A42.11	Reconstruction of common iliac artery	233345007	349652010		32
349661010	100	7A48-6	7A48.16	Other bypass of superficial femoral artery	405463009	2157266019		32
349662015	2000	7A48-5	7A48.15	Popliteal-distal bypass	233384002	349710011		32
349663013	5000	7A48-4	7A48.14	Femoral artery bypass	405463009	2157266019		32
349665018	100	7A48-2	7A48.12	Other bypass of common femoral artery	405463009	2157266019		32
349666017	200	7A48-1	7A48.11	Other bypass of femoral or popliteal artery by anastomosis	405516005	2157318011		32
349667014	300	7A47-6	7A47.16	Other emergency bypass of femoral artery	405463009	2157266019		32
349668016	20	7A47-5	7A47.15	Other emergency bypass of superficial femoral artery	116360008	183983017		32
349669012	200	7A47-4	7A47.14	Other emergency bypass of popliteal artery	116360008	183983017		32
349670013	4	7A47-3	7A47.13	Other emergency bypass of deep femoral artery	116360008	183983017		32
350533013	8000	G73-3	G73..13	Peripheral ischaemia	233958001	350533013		32
350535018	10000	G73-1	G73..11	Peripheral ischaemic vascular disease	233958001	350535018		32
350564010	200	G740-2	G740.12	Aortoiliac obstruction	233972005	350564010		32
357893018	40000	M2714	M271400	Mixed venous and arterial leg ulcer	238792006	357893018		32
357894012	20000	M2713	M271300	Arterial leg ulcer	238793001	357894012		32
357895013	10000	M271-2	M271.12	Ischaemic leg ulcer	238793001	357895013		32
394323019	600	7A41	7A41.00	Iliac artery bypass	405477007	2157280014		32
394326010	60	7A42	7A42.00	Reconstruction of iliac artery	265516003	394326010		32
394328011	70	7A420-2	7A42012	Iliac endarterectomy and patch	265517007	394328011		32
394329015	400	7A421	7A42100	Endarterectomy of iliac artery	307800001	451173017		32
394330013	60	7A43	7A43.00	Other open operations on iliac artery	265511008	394321017		32
394331012	200	7A430	7A43000	Repair of iliac artery	450703003	2916807015		32
394332017	200	7A431	7A43100	Open embolectomy of iliac artery	265521000	394332017		32
394338018	400	7A47	7A47.00	Other emergency bypass of femoral artery or popliteal artery	405516005	2157318011		32
394339014	20000	7A48	7A48.00	Arterial bypass of lower limb artery	405469008	2157272019		32
394340011	400	7A49	7A49.00	Reconstruction of femoral artery or popliteal artery	265528006	394340011		32
394341010	200	7A4A	7A4A.00	Other open operations on femoral artery or popliteal artery	118805000	183489012		32
395791015	70000	G73	G73..00	Other peripheral vascular disease	400047006	1779317016		32
410961010	400	7A121-2	7A12112	Dacron aortofemoral Y graft	275038008	410961010		32
410962015	90	7A123-2	7A12312	Dacron aortoiliac Y graft	275039000	410962015		32
410964019	60	7A420-1	7A42011	Endarterectomy and patch repair of common iliac artery	275041004	410964019		32
410965018	100	7A421-1	7A42111	Endarterectomy of common iliac artery	233304004	349571019		32
410966017	50	7A43-1	7A43.11	Other open operations on common iliac artery	265511008	394321017		32
410967014	100	7A430-1	7A43011	Repair of common iliac artery	450704009	2916913013		32
410974016	200	7A49-4	7A49.14	Reconstruction of popliteal artery	275051003	410974016		32
410976019	200	7A49-1	7A49.11	Reconstruction of common femoral artery	275053000	410976019		32
410977011	300	7A49-3	7A49.13	Reconstruction of femoral artery	275054006	410977011		32
410978018	100	7A4A-4	7A4A.14	Other open operations on superficial femoral artery	118805000	183489012		32
410979014	100	7A4A-3	7A4A.13	Other open operations on popliteal artery	118805000	183489012		32
410981011	60	7A4A-1	7A4A.11	Other open operations on common femoral artery	118805000	183489012		32
411078012	50	7A49-5	7A49.15	Reconstruction of superficial femoral artery	275145005	411078012		32
411214011	200	7A431-1	7A43111	Open embolectomy of common iliac artery	275254000	411214011		32
411512011	60000	G73z0-1	G73z011	Claudication	63491006	3559347018		32
443199013	10000	G733	G733.00	Ischaemic foot	301755001	443199013		32
450665015	10000	2G63	2G63.00	Ischaemic toe	307408003	450665015		27
451376017	200	14NB	14NB.00	H/O: Peripheral vascular disease procedure	308071004	451376017		32
455900010	200	7A433	7A43300	Open insertion of iliac artery stent	312226000	455900010		32
455901014	1000	7A444	7A44400	Percutaneous transluminal insertion of iliac artery stent	312227009	455901014		32
459308015	300	C10FF	C10FF00	Type 2 diabetes mellitus with peripheral angiopathy	314902007	459308015		32
503681010	3	G73y5-1	G73y511	Nothnagel's vasomotor acroparaesthesia	77788005	503681010		32
1222508013	300	R0550-1	R055011	[D]Peripheral circulatory failure	27942005	46780018		32
24571000006113	100	7A4Ay	7A4Ay00	Other open operation on femoral or popliteal artery OS	118805000	183489012		32
31351000006112	30	7A47z	7A47z00	Other emergency bypass of femoral or popliteal artery NOS	116360008	183983017		32
31361000006114	20	7A47y	7A47y00	Other emergency bypass of femoral or popliteal artery OS	405516005	2157318011		32
32181000006113	40	7A47-1	7A47.11	Other emerg bypass femoral or popliteal art by anastomosis	116360008	183983017		32
36061000006118	700	7A48y	7A48y00	Other bypass of femoral artery or popliteal artery OS	405469008	2157272019		32
84591000006119	6	C109F-2	C109F12	Type 2 diabetes mellitus with peripheral angiopathy	314902007	459308015		32
84961000006116	20	C109F-1	C109F11	Type II diabetes mellitus with peripheral angiopathy	314902007	459306016		32
187331000006112	40	7A49y	7A49y00	Reconstruction of femoral or popliteal artery OS	265528006	394340011		32
201761000006112	50	7A495	7A49500	Profundoplasty of popliteal artery and patch repair of popliteal artery	175694005	272016016		32
201771000006117	100	7A494	7A49400	Profundoplasty of femoral artery and patch repair of deep femoral artery	175693004	272015017		32
223991000000116	2000	G700-1	G700.11	Aortoiliac disease	233956002	350529018		32
224121000000118	5000	7A121-1	7A12111	Aortic bifurcation bypass graft	233373009	349688017		32
235911000006116	500000	G73z	G73z.00	Peripheral vascular disease	400047006	1779317016		32
238621000006112	20	7A4B8	7A4B800	Percutaneous transluminal thrombolysis of femoral graft using streptokinase	309449009	452880015		32
239491000006117	7000	7A4B1	7A4B100	Percutaneous angioplasty of popliteal artery	175716002	272053010		32
280561000006111	60	C109F	C109F00	Non-insulin-dependent diabetes mellitus with peripheral angiopathy	314902007	459307013		32
454891000006117	2	G73y5	G73y500	Acroparaesthesia - Nothnagel's type	77788005	503681010		32
454901000006118	50	G73y4	G73y400	Acroparaesthesia - Schultze's type	57105000	1216757012		32
488631000006116	600	7A123-1	7A12311	Aorto biiliac graft	265495003	394305010		32
501011000006118	2000	7A102	7A10200	Axillofemoral bypass graft	388997005	1493587018		32
530051000006117	300	7A101	7A10100	Bypass aorta by anastomosis axillary to femoral artery NEC	233379008	349697018		32
530061000006115	1000	7A121	7A12100	Bypass of bifurcation of aorta by anastomosis of aorta to femoral artery	448171003	2900875010		32
530071000006110	200	7A123	7A12300	Bypass of bifurcation of aorta by anastomosis of aorta to iliac artery	265495003	394305010		32
530091000006111	80	7A419	7A41900	Bypass common iliac artery by aorta/com iliac art anast NEC	116360008	183983017		32
530111000006119	400	7A488	7A48800	Bypass femoral artery by fem/peron a anast c prosthesis NEC	233383008	349706013		32
530121000006110	400	7A48A	7A48A00	Bypass of femoral artery by anastomosis of femoral artery to peroneal artery using vein graft	448323005	2901040016		32
530131000006113	3000	7A480	7A48000	Bypass of femoral artery by anastomosis of femoral artery to popliteal artery using prosthesis	312688006	1780381000000111		32
530141000006115	4000	7A482	7A48200	Bypass of femoral artery by anastomosis of femoral artery to popliteal artery using vein graft	50807007	1780371000000114		32
530151000006118	400	7A484	7A48400	Bypass femoral artery by fem/tib art anast c prosthesis NEC	233383008	349706013		32
530161000006116	700	7A486	7A48600	Bypass of femoral artery by anastomosis of femoral artery to tibial artery using vein graft	448529008	2899845012		32
530171000006111	700	7A48C	7A48C00	Femoral-femoral artery vascular bypass	44662004	74498014		32
530191000006112	200	7A413	7A41300	Bypass iliac artery by femoral/femoral art anastomosis NEC	233380006	349698011		32
530201000006110	400	7A411	7A41100	Bypass of iliac artery by anastomosis of iliac artery to femoral artery	51018000	1780391000000113		32
530221000006117	100	7A41B	7A41B00	Bypass leg artery by aorta/com femoral art anastomosis NEC	116360008	183983017		32
530231000006119	50	7A41C	7A41C00	Bypass leg artery by aorta/deep femoral art anastomosis NEC	405482000	2157285016		32
530781000006110	100	7A48B	7A48B00	Bypass popliteal art by pop/peron art anast c vein graft NEC	233384002	349710011		32
530791000006113	500	7A48D	7A48D00	Bypass popliteal artery by pop/fem artery anastomosis NEC	112828007	184069011		32
530811000006112	70	7A481	7A48100	Bypass popliteal artery by pop/pop a anast c prosthesis NEC	233384002	349710011		32
530821000006116	200	7A483	7A48300	Bypass popliteal artery by pop/pop a anast c vein graft NEC	233384002	349710011		32
530831000006118	30	7A485	7A48500	Bypass popliteal artery by pop/tib a anast c prosthesis NEC	233384002	349710011		32
530841000006111	100	7A487	7A48700	Bypass popliteal artery by pop/tib a anast c vein graft NEC	233384002	349710011		32
616441000006113	4000	C107	C107.00	Peripheral vascular disorder due to diabetes mellitus	421895002	3688501014		32
616581000006115	600	C1071	C107100	Diabetes mellitus, adult, + peripheral circulatory disorder	422166005	2618204014		32
616591000006117	30	C1070	C107000	Diabetes mellitus, juvenile +peripheral circulatory disorder	421365002	2618205010		32
639341000006115	50	7A100	7A10000	Emergency bypass of aorta by anastomosis of axillary artery to femoral artery	175276005	271413015		32
639371000006111	30	7A120	7A12000	Emergency bypass of bifurcation of aorta by anastomosis of aorta to femoral artery	175290008	271432014		32
639391000006112	2	7A414	7A41400	Emerg bypass comm iliac art by aorta/com iliac art anast NEC	116360008	183983017		32
639421000006116	300	7A472	7A47200	Emerg bypass femoral art by fem/pop a anast c vein graft NEC	112828007	184069011		32
639431000006118	200	7A470	7A47000	Emerg bypass femoral art by fem/pop art anast c prosth NEC	112828007	184069011		32
639441000006111	40	7A476	7A47600	Emerg bypass femoral art by fem/tib a anast c vein graft NEC	233383008	349706013		32
639451000006113	100	7A474	7A47400	Emerg bypass femoral art by fem/tib art anast c prosth NEC	233383008	349706013		32
639461000006110	50	7A47C	7A47C00	Emerg bypass femoral artery by fem/fem art anastomosis NEC	116360008	183983017		32
639471000006115	40	7A410	7A41000	Emerg bypass iliac art by iliac/femoral art anastomosis NEC	51018000	85012019		32
639491000006119	30	7A412	7A41200	Emerg bypass iliac artery by femoral/femoral art anast NEC	233380006	349698011		32
639521000006117	6	7A416	7A41600	Emerg bypass leg artery by aorta/com fem art anastomosis NEC	116360008	183983017		32
639541000006112	3	7A47B	7A47B00	Emerg bypass pop art by pop/peron art anast c vein graft NEC	233384002	349710011		32
639551000006114	20	7A473	7A47300	Emerg bypass pop art by pop/pop art anast c vein graft NEC	233384002	349710011		32
639561000006111	30	7A477	7A47700	Emerg bypass pop art by pop/tib art anast c vein graft NEC	233384002	349710011		32
639581000006118	20	7A471	7A47100	Emerg bypass popliteal art by pop/pop art anast c prosth NEC	233384002	349710011		32
639601000006111	60	7A47D	7A47D00	Emerg bypass popliteal artery by pop/fem art anastomosis NEC	116360008	183983017		32
640081000006119	100	7A412-1	7A41211	Emergency femoro-femoral prosthetic cross over graft	275040003	410963013		32
641681000006116	3000	7A490	7A49000	Endarterectomy of femoral artery and patch repair of femoral artery	175689005	272011014		32
641691000006118	200	7A420	7A42000	Endarterectomy of iliac artery and patch repair of iliac artery	265517007	394327018		32
641701000006118	80	7A491	7A49100	Endarterectomy of popliteal artery and patch repair of popliteal artery	175690001	272012019		32
668731000006114	600	7A413-1	7A41311	Femoro-femoral prosthetic cross over graft	175685004	272001019		32
668741000006116	2000	7A48E	7A48E00	Femorofemoral prosthetic crossover graft	175685004	272001019		32
674961000006118	400	C1074	C107400	Peripheral circulatory disorder associated with type 2 diabetes mellitus	422166005	2623039019		32
742481000006118	30000	G73-2	G73..12	Ischaemic leg	233961000	350546015		32
772141000006118	3	C108G	C108G00	Insulin dependent diab mell with peripheral angiopathy	421895002	2618203015		32
785611000006113	400	7A41F	7A41F00	Ilio-femoral prosthetic cross over graft	175594003	271866014		32
787101000006114	100	C1073	C107300	IDDM with peripheral circulatory disorder	421895002	2618203015		32
913931000006116	20	C10EG	C10EG00	Type 1 diabetes mellitus with peripheral angiopathy	31211000119101	3315042015		32
1548341000006118	1000	7A4B9	7A4B900	Percutaneous transluminal insertion of stent into femoral artery	426093007	2675938013		32
2232441000000113	400	14F7	14F7.00	H/O: arterial lower limb ulcer	863401000000101	2232441000000113		32
