# Supplementary material for: Estimating 10-Year Cardiovascular Disease Risk in Primary Prevention Using UK Electronic Health Records and a Hybrid Multitask BERT Model: Retrospective Cohort Study
Source: JMIR Med Inform. 2025 Nov 13;13:e76659. doi: 10.2196/76659 (PMC12620595; doi:10.2196/76659)
Supplement: Multimedia Appendix 2 [file medinform-v13-e76659-s002.zip › Phenotypes/CHD_NOS.csv]

MedCodeId	Observations	OriginalReadCode	CleansedReadCode	Term	SnomedCTConceptId	SnomedCTDescriptionId	Release	EmisCodeCategoryId
89332015	1000	G3-2	G3...12	Atherosclerotic heart disease	443502000	2842265012		32
299723016	400	G31y	G31y.00	Other acute and subacute ischaemic heart disease	414545008	2534663012		32
299750014	200	G31yz	G31yz00	Other acute and subacute ischaemic heart disease NOS	414545008	2534663012		32
299776014	10000	G34	G34..00	Chronic ischaemic heart disease	413838009	2534672016		32
299796018	10000	G343	G343.00	Ischaemic cardiomyopathy	194849004	299796018		32
299800012	300	G34y	G34y.00	Other specified chronic ischaemic heart disease	413838009	2534671011		32
299804015	300	G34yz	G34yz00	Other specified chronic ischaemic heart disease NOS	413838009	2534671011		32
299805019	2000	G34z	G34z.00	Other chronic ischaemic heart disease NOS	413838009	2534672016		32
299834013	4000	G3y	G3y..00	Other specified ischaemic heart disease	414545008	2534664018		32
299835014	100000	G3z	G3z..00	Ischaemic heart disease NOS	414545008	2534664018		32
300876010	50	Gyu32	Gyu3200	[X]Other forms of acute ischaemic heart disease	414545008	2534663012		32
300879015	70	Gyu33	Gyu3300	[X]Other forms of chronic ischaemic heart disease	413838009	2534671011		32
350354017	2000	G344	G344.00	Silent myocardial ischaemia	233823002	350354017		32
451372015	4000	14AL	14AL.00	H/O: Treatment for ischaemic heart disease	308068007	451372015		32
459488019	1000	G31y3	G31y300	Transient myocardial ischaemia	315026000	459488019		32
459859010	5000	G34z0	G34z000	Asymptomatic coronary heart disease	315348000	459859010		32
460133017	2000000	6A2	6A2..00	Coronary heart disease annual review	315614006	460133017		1
494438016	200	G31y2	G31y200	Subendocardial ischaemia	46109009	494438016		32
1484833014	100000	6A4	6A4..00	Coronary heart disease review	390799004	1484833014		1
1488440011	100000	8B3k	8B3k.00	Coronary heart disease medication review	394724007	1488440011		32
2534664018	5000000	G3	G3...00	Ischaemic heart disease	414545008	2534664018		32
2534674015	3000	G34y1	G34y100	Chronic myocardial ischaemia	413844008	2534674015		32
2536393012	800	G3-1	G3...11	Arteriosclerotic heart disease	443502000	2842265012		32
2536395017	200000	G340-2	G340.12	Coronary artery disease	53741008	2536395017		32
2537480011	1000000	G3-3	G3...13	IHD - Ischaemic heart disease	414545008	2537480011		32
2619484018	70	G3110-1	G311011	MI - Myocardial infarction aborted	194821006	2619484018		32
39111000006114	2000	G31	G31..00	Other acute and subacute ischaemic heart disease	414545008	2534663012		32
394541000006112	2000	Gyu3	Gyu3.00	[X]Ischaemic heart diseases	414545008	2534664018		32
585631000000113	100	8H2V	8H2V.00	Emergency hospital admission for ischaemic heart disease	699245006	3082941013		40
595731000006114	40000	G340	G340.00	Coronary atherosclerosis	443502000	2842265012		32
682481000006118	400	G3110	G311000	Myocardial infarction aborted	194821006	2619484018		32
