# Supplementary material for: Estimating 10-Year Cardiovascular Disease Risk in Primary Prevention Using UK Electronic Health Records and a Hybrid Multitask BERT Model: Retrospective Cohort Study
Source: JMIR Med Inform. 2025 Nov 13;13:e76659. doi: 10.2196/76659 (PMC12620595; doi:10.2196/76659)
Supplement: Multimedia Appendix 2 [file medinform-v13-e76659-s002.zip › Phenotypes/Diabetes.csv]

MedCodeId	Term	Type
19931010	Brittle diabetes	type1
73466011	Non-insulin dependent diabetes mellitus	type2
77727018	Insulin dependent diabetes mellitus	type1
121589010	Diabetes mellitus	both
197761014	Type 2 diabetes mellitus	type2
197984010	Type 1 diabetes mellitus	type1
264679015	Diabetic on diet only	both
264681018	Diabetic on oral treatment	both
264682013	Diabetic on insulin	type1
264707013	Diabetic - good control	both
264716012	Diabetic - poor control NOS	both
264717015	Diabetic - cooperative patient	both
264718013	Diabetic-uncooperative patient	both
292466013	Diabetes mellitus without complication	both
292475010	Diabetes mellitus NOS with no mention of complication	both
292478012	Other specified diabetes mellitus with ketoacidosis	both
292479016	Diabetes mellitus NOS with ketoacidosis	both
292480018	Diabetes mellitus with hyperosmolar coma	both
292482014	Diabetes mellitus, juvenile type, with hyperosmolar coma	type1
292483016	Diabetes mellitus, adult onset, with hyperosmolar coma	type2
292484010	Hyperosmolar coma associated with diabetes mellitus	both
292488013	Coma associated with diabetes mellitus	both
292489017	Diabetes mellitus NOS with ketoacidotic coma	both
292495016	Other specified diabetes mellitus with renal complications	both
292496015	Diabetes mellitus with nephropathy NOS	both
292503016	Diabetes mellitus NOS with ophthalmic manifestation	both
292512019	Diabetes mellitus NOS with neurological manifestation	both
292523015	Diabetes mellitus NOS with peripheral circulatory disorder	both
292540012	Type 1 diabetes mellitus with ulcer	type1
292541011	Type 1 diabetes mellitus with gangrene	type1
292548017	Type 1 diabetes mellitus - poor control	type1
292553010	Type 1 diabetes mellitus maturity onset	type1
292565014	Diabetes mellitus with multiple complications	both
292576013	Type II diabetes mellitus with multiple complications	type2
292577016	Type 2 diabetes mellitus with multiple complications	type2
292579018	Type 2 diabetes mellitus with ulcer	type2
292582011	Type II diabetes mellitus with gangrene	type2
292583018	Type 2 diabetes mellitus with gangrene	type2
292589019	Type II diabetes mellitus - poor control	type2
292590011	Type II diabetes mellitus poorly controlled	type2
292617015	Diabetes mellitus with other specified manifestation	both
292621010	Diabetes mellitus NOS with other specified manifestation	both
292622015	Diabetes mellitus with unspecified complication	both
292626017	Diabetic complication	both
293756010	[X]Other specified diabetes mellitus	both
293759015	Diabetic renal disease	both
306112011	Pre-existing diabetes mellitus, insulin-dependent	type1
306113018	Pre-existing diabetes mellitus, non-insulin-dependent	type2
345487013	Diabetes mellitus with neuropathy	both
356085010	Maturity onset diabetes in youth type 2	type2
401531012	Diabetic - poor control	both
411891014	Unstable diabetes	both
429970018	Unstable type I diabetes mellitus	type1
429971019	Unstable type 1 diabetes mellitus	type1
429972014	Unstable insulin dependent diabetes mellitus	type1
457325013	Type I diabetes mellitus without complication	type1
457326014	Type 1 diabetes mellitus without complication	type1
457328010	Non-insulin-dependent diabetes mellitus without complication	type2
457329019	Type 2 diabetes mellitus without complication	type2
457330012	Type II diabetes mellitus without complication	type2
458512016	Diabetic on insulin and oral treatment	type1
459161015	Type 1 diabetes mellitus with hypoglycaemic coma	type1
459167016	Type 2 diabetes mellitus with hypoglycaemic coma	type2
459292011	Type 1 diabetes mellitus with arthropathy	type1
459296014	Type 1 diabetes mellitus with neuropathic arthropathy	type1
459308015	Type 2 diabetes mellitus with peripheral angiopathy	type2
459309011	Non-insulin dependent diabetes mellitus with arthropathy	type2
459310018	Type 2 diabetes mellitus with arthropathy	type2
459313016	Type 2 diabetes mellitus with neuropathic arthropathy	type2
483882011	Maturity-onset diabetes of the young	both
483886014	Maturity onset diabetes in youth	both
493773010	NIDDM - Non-insulin dependent diabetes mellitus	type2
493774016	Type II diabetes mellitus	type2
494564012	Type I diabetes mellitus	type1
1223147012	Insulin treated Type II diabetes mellitus	type2
1223148019	Insulin treated non-insulin dependent diabetes mellitus	type2
1230929011	Secondary pancreatic diabetes mellitus	both
1488898011	Hyperosmolar non-ketotic state in type 2 diabetes mellitus	type2
1780311019	Type 1 diabetes mellitus with persistent microalbuminuria	type1
2622193012	Diabetes mellitus with ketoacidosis	both
13751000006117	Other specified diabetes mellitus with multiple comps	both
13761000006115	Other specified diabetes mellitus with neurological comps	both
13771000006110	Other specified diabetes mellitus with ophthalmic complicatn	both
13781000006113	Other specified diabetes mellitus with other spec comps	both
13811000006110	Other specified diabetes mellitus with unspecified comps	both
72651000006114	Unstable insulin dependent diabetes mellitus	type1
72721000006113	Unstable type I diabetes mellitus	type1
84281000006115	Type 1 diabetes mellitus	type1
84291000006117	Type 1 diabetes mellitus - poor control	type1
84341000006119	Type 1 diabetes mellitus with hypoglycaemic coma	type1
84381000006113	Type 1 diabetes mellitus with neurological complications	type1
84391000006111	Type 1 diabetes mellitus with neuropathic arthropathy	type1
84431000006117	Type 1 diabetes mellitus with renal complications	type1
84441000006110	Type 1 diabetes mellitus with retinopathy	type1
84471000006119	Type 2 diabetes mellitus	type2
84481000006116	Type 2 diabetes mellitus - poor control	type2
84491000006118	Type 2 diabetes mellitus with arthropathy	type2
84501000006114	Type 2 diabetes mellitus with diabetic cataract	type2
84521000006116	Type 2 diabetes mellitus with hypoglycaemic coma	type2
84551000006113	Type 2 diabetes mellitus with nephropathy	type2
84561000006110	Type 2 diabetes mellitus with neurological complications	type2
84571000006115	Type 2 diabetes mellitus with neuropathic arthropathy	type2
84581000006117	Type 2 diabetes mellitus with ophthalmic complications	type2
84591000006119	Type 2 diabetes mellitus with peripheral angiopathy	type2
84611000006113	Type 2 diabetes mellitus with renal complications	type2
84621000006117	Type 2 diabetes mellitus with retinopathy	type2
84631000006119	Type 2 diabetes mellitus with ulcer	type2
84651000006114	Type I diabetes mellitus	type1
84661000006111	Type I diabetes mellitus poorly controlled	type1
84671000006116	Type I diabetes mellitus maturity onset	type1
84681000006118	Type I diabetes mellitus with arthropathy	type1
84691000006115	Cataract due to diabetes mellitus type 1	type1
84711000006117	Type I diabetes mellitus with hypoglycaemic coma	type1
84721000006113	Mononeuropathy with type 1 diabetes mellitus	type1
84741000006118	Type I diabetes mellitus with nephropathy	type1
84751000006116	Type I diabetes mellitus with neurological complications	type1
84801000006111	Type I diabetes mellitus with renal complications	type1
84811000006114	Type I diabetes mellitus with retinopathy	type1
84821000006118	Type I diabetes mellitus with ulcer	type1
84841000006113	Type II diabetes mellitus	type2
84851000006110	Type II diabetes mellitus - poor control	type2
84861000006112	Type II diabetes mellitus with arthropathy	type2
84871000006117	Cataract due to diabetes mellitus type 2	type2
84881000006119	Type II diabetes mellitus with gangrene	type2
84891000006116	Type II diabetes mellitus with hypoglycaemic coma	type2
84901000006117	Mononeuropathy with type 2 diabetes mellitus	type2
84921000006110	Renal disorder due to type 2 diabetes mellitus	type2
84931000006113	Neurological disorder with diabetes type 2	type2
84941000006115	Type II diabetes mellitus with neuropathic arthropathy	type2
84951000006118	Disorder of eye with type 2 diabetes mellitus	type2
84961000006116	Type II diabetes mellitus with peripheral angiopathy	type2
84971000006111	Type II diabetes mellitus with polyneuropathy	type2
84981000006114	Type II diabetes mellitus with renal complications	type2
84991000006112	Type II diabetes mellitus with retinopathy	type2
85001000006117	Type II diabetes mellitus with ulcer	type2
198461000000116	Diabetes mellitus associated with pancreatic disease	both
213141000006111	Pre-existing diabetes mellitus, unspecified	both
223291000000111	Maturity onset diabetes	both
280511000006113	Non-insulin dependent diabetes mellitus with hypoglyca coma	type2
280521000006117	Non-insulin dependent diabetes mellitus with mononeuropathy	type2
280531000006119	Non-insulin dependent diabetes mellitus with nephropathy	type2
280541000006112	Non-insulin dependent diabetes mellitus with polyneuropathy	type2
280551000006114	Non-insulin-dependent diabetes mellitus with ulcer	type2
280561000006111	Non-insulin-dependent diabetes mellitus with peripheral angiopathy	type2
280571000006116	Non-insulin dependent diabetes mellitus	type2
280581000006118	Non-insulin-dependent diabetes mellitus with multiple complications	type2
280591000006115	Non-insulin-dependent diabetes mellitus with neuro comps	type2
281161000006114	Non-insulin depend diabetes mellitus with diabetic cataract	type2
281171000006119	Type II diabetes mellitus uncontrolled	type2
281181000006116	Non-insulin dependent diabetes mellitus with neuropathic arthropathy	type2
281211000006117	Gangrene associated with type 2 diabetes mellitus	type2
299601000000114	Gastroparesis with type 1 diabetes mellitus	type1
299621000000117	Gastroparesis with type 2 diabetes mellitus	type2
377001000006117	[X]Diabetes mellitus	both
587111000006111	Non-insulin-dependent diabetes mellitus with ophthalm comps	type2
587521000006111	Non-insulin-dependent diabetes mellitus with renal comps	type2
616351000006115	Diabetes mellitus with gangrene	both
616381000006111	Diabetes mellitus with ketoacidotic coma	both
616391000006114	Nervous system disorder due to diabetes mellitus	both
616421000006118	Eye disorder due to diabetes mellitus	both
616441000006113	Peripheral vascular disorder due to diabetes mellitus	both
616451000006110	Diabetes mellitus with polyneuropathy	both
616461000006112	Diabetes mellitus with renal manifestation	both
616481000006119	Diabetes mellitus, adult onset, + neurological manifestation	type2
616491000006116	Diabetes mellitus, adult onset, + ophthalmic manifestation	type2
616501000006112	Disorder due to type 2 diabetes mellitus	type2
616511000006110	Diabetes mellitus, adult onset, no mention of complication	type2
616531000006116	Diabetes mellitus, adult onset, with ketoacidosis	type2
616541000006114	Diabetes mellitus, adult onset, with ketoacidotic coma	type2
616551000006111	Diabetes mellitus, adult onset, with renal manifestation	type2
616561000006113	Diabetes mellitus, adult with gangrene	both
616571000006118	Diabetes mellitus, adult, + other specified manifestation	both
616581000006115	Diabetes mellitus, adult, + peripheral circulatory disorder	both
616591000006117	Diabetes mellitus, juvenile +peripheral circulatory disorder	type1
616601000006113	Diabetes mellitus, juvenile type, + ophthalmic manifestation	type1
616611000006111	Disorder due to type 1 diabetes mellitus	type1
616621000006115	Type 1 diabetes mellitus without complication	type1
616641000006110	Diabetes mellitus, juvenile type, with ketoacidosis	type1
616651000006112	Diabetes mellitus, juvenile type, with ketoacidotic coma	type1
616661000006114	Diabetes mellitus, juvenile type, with renal manifestation	type1
616671000006119	Diabetes mellitus, juvenile, + neurological manifestation	type1
616831000006118	Diabetes with gangrene	both
641581000006115	Non-insulin-dependent diabetes mellitus with retinopathy	type2
674961000006118	Peripheral circulatory disorder associated with type 2 diabetes mellitus	type2
746791000006111	Insulin-dependent diabetes without complication	type1
771331000006116	Insulin dependent diabetes mellitus with arthropathy	type1
771341000006114	Insulin dependent diabetes mellitus with diabetic cataract	type1
771351000006111	Insulin dependent diabetes mellitus with gangrene	type1
771361000006113	Insulin dependent diabetes mellitus with hypoglycaemic coma	type1
771371000006118	Insulin dependent diabetes mellitus with mononeuropathy	type1
771381000006115	Insulin dependent diabetes mellitus with multiple complicatn	type1
771391000006117	Insulin dependent diabetes mellitus with nephropathy	type1
771401000006115	Insulin dependent diabetes mellitus with polyneuropathy	type1
771411000006117	Insulin dependent diabetes mellitus with retinopathy	type1
771421000006113	Insulin dependent diabetes mellitus with ulcer	type1
771481000006112	Insulin-dependent diabetes mellitus with neurological comps	type1
771491000006110	Insulin-dependent diabetes mellitus with ophthalmic comps	type1
771501000006119	Insulin-dependent diabetes mellitus with renal complications	type1
772131000006111	Insulin dependent diab mell with neuropathic arthropathy	type1
772141000006118	Insulin dependent diab mell with peripheral angiopathy	type1
772151000006116	Insulin dependent diabetes maturity onset	type1
772161000006119	Insulin dependent diabetes mellitus	type1
772171000006114	Insulin dependent diabetes mellitus	type1
772181000006112	Insulin dependent diabetes mellitus - poor control	type1
787101000006114	IDDM with peripheral circulatory disorder	type1
787111000006112	IDDM-Insulin dependent diabetes mellitus	type1
840951000006119	Insulin treated Type 2 diabetes mellitus	type2
840971000006112	Diabetes mellitus autosomal dominant type II	type2
841351000006110	Insulin treated Type II diabetes mellitus	type2
850691000006118	Hyperosmolar non-ketotic state in type 2 diabetes mellitus	type2
913451000006117	Type 1 diabetes mellitus with renal complications	type1
913481000006113	Type 1 diabetes mellitus with ophthalmic complications	type1
913511000006117	Type 1 diabetes mellitus with neurological complications	type1
913531000006111	Insulin dependent diabetes mellitus with multiple complicat	type1
913541000006118	Type 1 diabetes mellitus with multiple complications	type1
913661000006118	Retinopathy with type 1 diabetes mellitus	type1
913681000006111	Insulin dependent diabetes mellitus - poor control	type1
913781000006117	Type 1 diabetes mellitus with mononeuropathy	type1
913811000006115	Type 1 diabetes mellitus with polyneuropathy	type1
913841000006116	Renal disorder associated with type 1 diabetes mellitus	type1
913901000006112	Type 1 diabetes mellitus with diabetic cataract	type1
913931000006116	Type 1 diabetes mellitus with peripheral angiopathy	type1
914031000006118	Renal disorder associated with type II diabetes mellitus	type2
914041000006111	Type II diabetes mellitus with renal complications	type2
914051000006113	Disorder of eye with type 2 diabetes mellitus	type2
914071000006115	Neurologic disorder associated with type 2 diabetes mellitus	type2
914151000006112	Retinopathy with type 2 diabetes mellitus	type2
914161000006114	Type II diabetes mellitus with retinopathy	type2
914221000006113	Type 2 diabetes mellitus with mononeuropathy	type2
914241000006118	Polyneuropathy due to type 2 diabetes mellitus	type2
914251000006116	Type II diabetes mellitus with polyneuropathy	type2
914261000006119	Diabetes type 2 with nephropathy	type2
914271000006114	Type II diabetes mellitus with nephropathy	type2
914301000006111	Type 2 diabetes mellitus with diabetic cataract	type2
914391000006116	Insulin treated Type 2 diabetes mellitus	type2
928461000006119	Persistent proteinuria associated with type 1 diabetes mellitus	type1
928501000006119	Ketoacidosis in type 1 diabetes mellitus	type1
928511000006116	Type I diabetes mellitus with ketoacidosis	type1
928521000006112	Ketoacidotic coma in type 1 diabetes mellitus	type1
928531000006110	Type I diabetes mellitus with ketoacidotic coma	type1
928541000006117	Persistent proteinuria associated with type 2 diabetes mellitus	type2
928551000006115	Type II diabetes mellitus with persistent proteinuria	type2
928561000006118	Persistent microalbuminuria associated with type 2 diabetes mellitus	type2
928581000006111	Ketoacidosis in type 2 diabetes mellitus	type2
928601000006118	Ketoacidotic coma in type 2 diabetes mellitus	type2
938301000006114	Exudative maculopathy with type 1 diabetes mellitus	type1
938321000006116	Exudative maculopathy associated with type 2 diabetes mellitus	type2
15518018	Secondary diabetes mellitus	both
292538019	Type I diabetes mellitus with ulcer	type1
292543014	Type I diabetes mellitus with gangrene	type1
292551012	Type I diabetes mellitus maturity onset	type1
292581016	Type II diabetes mellitus with ulcer	type2
356079015	Metabolic syndrome X	both
356080017	Reaven's syndrome	both
457327017	Insulin-dependent diabetes without complication	type1
459162010	Insulin dependent diabetes mellitus with hypoglycaemic coma	type1
459169018	Hypoglycaemic coma co-occurrent and due to diabetes mellitus type II	type2
459311019	Type II diabetes mellitus with arthropathy	type2
2160090014	Diabetes mellitus induced by non-steroid drugs	both
2674067015	Latent autoimmune diabetes mellitus in adult	both
189721000000113	Secondary diabetes mellitus without complication	both
494831000000119	Diabetes mellitus associated with cystic fibrosis	both
622221000000118	Maternally inherited diabetes mellitus	both
913441000006119	Insulin-dependent diabetes mellitus with renal complications	type1
913471000006110	Insulin-dependent diabetes mellitus with ophthalmic comps	type1
913491000006111	Type I diabetes mellitus with ophthalmic complications	type1
913501000006115	Insulin-dependent diabetes mellitus with neurological comps	type1
913551000006116	Type I diabetes mellitus with multiple complications	type1
913591000006110	Skin ulcer associated with diabetes mellitus	both
913651000006115	Insulin dependent diabetes mellitus with retinopathy	type1
913671000006113	Type I diabetes mellitus with retinopathy	type1
913711000006112	Insulin dependent diabetes maturity onset	type1
913801000006118	Insulin dependent diabetes mellitus with polyneuropathy	type1
913821000006111	Type I diabetes mellitus with polyneuropathy	type1
913831000006114	Insulin dependent diabetes mellitus with nephropathy	type1
913891000006113	Insulin dependent diabetes mellitus with diabetic cataract	type1
914061000006110	Type II diabetes mellitus with ophthalmic complications	type2
914081000006117	Type II diabetes mellitus with neurological complications	type2
914231000006111	Type II diabetes mellitus with mononeuropathy	type2
914311000006114	Type II diabetes mellitus with diabetic cataract	type2
928491000006110	Type I diabetes mellitus with persistent microalbuminuria	type1
928571000006113	Type II diabetes mellitus with persistent microalbuminuria	type2
938311000006112	Type I diabetes mellitus with exudative maculopathy	type1
967631000006115	Diabetes mellitus induced by non-steroid drugs without complication	both
967701000006116	Lipoatrophic diabetes mellitus	both
302011	Diabetic peripheral angiopathy	both
264727014	Diabetic annual review	both
282570016	Diabetic stabilisation	both
283544013	Diabetic emergency hospital admission	both
292606016	Malnutrition-related diabetes mellitus with ketoacidosis	both
2159170012	Patient on maximal tolerated therapy for diabetes	both
127051000006112	Steroid-induced diabetes mellitus without complication	both
719531000006118	Malnutrition related diabetes mellitus	both
719541000006111	Malnutrition-related diabetes mellitus with coma	both
9093013	Diabetic retinopathy	type1
65526011	Diabetic amyotrophy	both
73294018	Diabetic cataract	both
82373015	Diabetic polyneuropathy	both
98476015	Proliferative diabetic retinopathy	both
205225016	Diabetic nephropathy	both
297569012	Polyneuropathy in disease NOS	both
297754014	Preproliferative diabetic retinopathy	both
297755010	Advanced diabetic maculopathy	both
297758012	Diabetic retinopathy NOS	both
303847013	Kimmelstiel - Wilson disease	both
345486016	Diabetic neuropathy	both
345492010	Diabetic mononeuropathy	both
347657010	Diabetic maculopathy	both
399419012	Myasthenic syndrome due to diabetic amyotrophy	both
1484867016	Non proliferative diabetic retinopathy	both
1484887015	O/E - diabetic maculopathy present both eyes	both
1785163015	High risk proliferative diabetic retinopathy	both
2159973010	O/E - right eye background diabetic retinopathy	both
2159974016	O/E - left eye background diabetic retinopathy	both
2159975015	O/E - right eye preproliferative diabetic retinopathy	both
2159976019	O/E - left eye preproliferative diabetic retinopathy	both
2159978018	O/E - left eye proliferative diabetic retinopathy	both
84791000006110	Polyneuropathy due to diabetes mellitus type I	type1
616921000006113	Diabetic amyotrophy	both
841011000006112	Severe nonproliferative diabetic retinopathy	both
975251000006111	O/E - right eye stable treated proliferative diabetic retinopathy	both
975261000006113	O/E - left eye stable treated proliferative diabetic retinopathy	both
2967831017	Pre-existing type 1 diabetes mellitus in pregnancy	type1
72711000006117	Unstable type 1 diabetes mellitus	type1
84301000006116	Type 1 diabetes mellitus maturity onset	type1
84311000006118	Type 1 diabetes mellitus with arthropathy	type1
84321000006114	Type 1 diabetes mellitus with diabetic cataract	type1
84331000006112	Type 1 diabetes mellitus with gangrene	type1
84361000006115	Type 1 diabetes mellitus with multiple complications	type1
84371000006110	Type 1 diabetes mellitus with nephropathy	type1
84401000006113	Type 1 diabetes mellitus with ophthalmic complications	type1
84421000006115	Type 1 diabetes mellitus with polyneuropathy	type1
84451000006112	Type 1 diabetes mellitus with ulcer	type1
84461000006114	Type 1 diabetes mellitus without complication	type1
84731000006111	Multiple complications of type 1 diabetes mellitus	type1
84771000006114	Disorder of eye with type 1 diabetes mellitus	type1
913521000006113	Neurological disorder with type 1 diabetes mellitus	type1
913941000006114	Peripheral angiopathy due to type 1 diabetes mellitus	type1
2288041000000110	Type 1 diabetes mellitus in remission	type1
5754581000006110	Brittle type 1 diabetes mellitus	type1
6961081000006118	Gangrene associated with type 1 diabetes mellitus	type1
7098211000006116	Dietary education for type 1 diabetes mellitus	type1
7287611000006113	Type 1 diabetes mellitus uncontrolled	type1
8006221000006115	Microalbuminuria due to type 1 diabetes mellitus	type1
8024771000006113	Rubeosis iridis due to type 1 diabetes mellitus	type1
8026061000006112	Heel AND/OR midfoot ulcer due to type 1 diabetes mellitus	type1
8027391000006115	Chronic kidney disease stage 1 due to type 1 diabetes mellitus	type1
8027491000006113	Chronic kidney disease stage 5 due to type 1 diabetes mellitus	type1
8077141000006113	Proteinuria due to type 1 diabetes mellitus	type1
8119331000006114	Hyperglycaemia due to type 1 diabetes mellitus	type1
12705071000006113	Gastroparesis due to type 1 diabetes mellitus	type1
13966631000006113	Newly diagnosed type 1 diabetes mellitus	type1
14083741000006114	Ketoacidosis due to type 1 diabetes mellitus	type1
14083771000006118	Exudative maculopathy due to type 1 diabetes mellitus	type1
14083781000006115	Persistent proteinuria due to type 1 diabetes mellitus	type1
14083831000006112	Retinopathy due to type 1 diabetes mellitus	type1
14083901000006110	Persistent microalbuminuria due to type 1 diabetes mellitus	type1
14083931000006119	Hypoglycaemic coma due to type 1 diabetes mellitus	type1
14083941000006112	Disorder of nervous system due to type 1 diabetes mellitus	type1
84511000006112	Type 2 diabetes mellitus with gangrene	type2
84531000006118	Type 2 diabetes mellitus with mononeuropathy	type2
84541000006111	Type 2 diabetes mellitus with multiple complications	type2
84601000006110	Type 2 diabetes mellitus with polyneuropathy	type2
84641000006112	Type 2 diabetes mellitus without complication	type2
938331000006118	Exudative maculopathy with type 2 diabetes mellitus	type2
2288071000000116	Type 2 diabetes mellitus in remission	type2
4758011000006112	Type 2 diabetes mellitus with hyperosmolar coma	type2
4796321000006113	Pre-existing type 2 diabetes mellitus	type2
7086001000006113	Dietary education for type 2 diabetes mellitus	type2
7281511000006118	Type 2 diabetes mellitus uncontrolled	type2
7288191000006110	Type 2 diabetes mellitus well controlled	type2
7306751000006110	Brittle type 2 diabetes mellitus	type2
7966611000006114	Chronic kidney disease stage 5 due to type 2 diabetes mellitus	type2
7966641000006113	Chronic kidney disease stage 4 due to type 2 diabetes mellitus	type2
7966691000006116	Chronic kidney disease stage 3 due to type 2 diabetes mellitus	type2
7966761000006115	Chronic kidney disease stage 2 due to type 2 diabetes mellitus	type2
7966791000006111	Chronic kidney disease stage 1 due to type 2 diabetes mellitus	type2
7966931000006114	Angina associated with type 2 diabetes mellitus	type2
7969001000006112	Foot ulcer due to type 2 diabetes mellitus	type2
8026041000006113	Forefoot ulcer due to type 2 diabetes mellitus	type2
8027521000006110	Microalbuminuria due to type 2 diabetes mellitus	type2
8035211000006110	Dyslipidemia with high density lipoprotein below reference range and triglyceride above reference range due to type 2 diabetes mellitus	type2
8044061000006119	Hypertension in chronic kidney disease stage 3 due to type 2 diabetes mellitus	type2
8044171000006110	Neuropathic toe ulcer due to type 2 diabetes mellitus	type2
8044221000006116	Ischaemic foot ulcer due to type 2 diabetes mellitus	type2
8048421000006113	Proteinuria due to type 2 diabetes mellitus	type2
8438161000006115	Type 2 diabetes mellitus risk assessment invitation	type2
8438181000006113	Type 2 diabetes mellitus risk assessment invitation first letter	type2
8438201000006114	Type 2 diabetes mellitus risk assessment invitation second letter	type2
8438221000006116	Type 2 diabetes mellitus risk assessment invitation third letter	type2
8438261000006110	Type 2 diabetes mellitus risk assessment telephone invitation	type2
8438281000006117	Type 2 diabetes mellitus risk assessment invitation SMS (short message service) text message	type2
12704971000006113	Neurologic disorder associated with type 2 diabetes mellitus	type2
12704991000006114	Ketoacidotic coma in type 2 diabetes mellitus	type2
12705081000006111	Gastroparesis due to type 2 diabetes mellitus	type2
14015311000006110	Coronary artery disease due to type 2 diabetes mellitus	type2
14071211000006113	Multiple complications due to type 2 diabetes mellitus	type2
14079871000006119	Hyperosmolar non-ketotic state due to type 2 diabetes mellitus	type2
14083811000006118	Persistent microalbuminuria due to type 2 diabetes mellitus	type2
14083911000006113	Disorder of nervous system due to type 2 diabetes mellitus	type2
14083961000006111	Gangrene due to type 2 diabetes mellitus	type2
14083991000006115	Ketoacidosis due to type 2 diabetes mellitus	type2
14084041000006114	Persistent proteinuria due to type 2 diabetes mellitus	type2
14084061000006113	Retinopathy due to type 2 diabetes mellitus	type2
14084101000006111	Disorder of eye due to type 2 diabetes mellitus	type2
14090011000006118	Hypoglycaemic coma due to type 2 diabetes mellitus	type2
9986011	Drug-induced diabetes mellitus	both
20191016	Gestational diabetes mellitus	both
82979011	Neonatal diabetes mellitus	both
96244016	Protein-deficient diabetes mellitus	both
259365016	Glucose tolerance test indicates diabetes mellitus	both
292550013	Type I diabetes mellitus - poor control	type1
292612014	Malnutrition-related diabetes mellitus without complications	both
303846016	Nephrotic syndrome in diabetes mellitus	both
306108017	Diabetes mellitus during pregnancy - baby delivered	both
306110015	Diabetes mellitus during pregnancy - baby not yet delivered	both
306114012	Pre-existing malnutrition-related diabetes mellitus	both
308110013	Pre-existing diabetes mellitus	both
354316011	Kidney disorder due to diabetes mellitus	both
356078011	Secondary endocrine diabetes mellitus	both
356110010	Megaloblastic anaemia, thiamine-responsive, with diabetes mellitus and sensorineural deafness	both
356111014	Insulin-dependent diabetes mellitus secretory diarrhoea syndrome	type1
356119011	Abnormal metabolic state in diabetes mellitus	both
418920011	History of diabetes mellitus in child of subject	both
459163017	Type I diabetes mellitus with hypoglycaemic coma	type1
459293018	Insulin dependent diabetes mellitus with arthropathy	type1
459294012	Type I diabetes mellitus with arthropathy	type1
459306016	Type II diabetes mellitus with peripheral angiopathy	type2
459312014	Type II diabetes mellitus with neuropathic arthropathy	type2
461270012	[V]Screening for diabetes mellitus	both
498512013	Genetic syndromes of diabetes mellitus	both
1220321013	Diabetes mellitus arising in pregnancy	both
1227774019	[V]Dietary counselling in diabetes mellitus	both
1227832019	[V]Screening for diabetes mellitus (DM)	both
2156000010	Lipodystrophy, partial, with Rieger anomaly, short stature, and insulinopenic diabetes mellitus	type1
2159979014	Maculopathy of right eye with diabetes mellitus	both
2159980012	Maculopathy of left eye with diabetes mellitus	both
2532967014	Clinically significant macular oedema of right eye due to diabetes mellitus	both
3513752015	Absence of lower limb due to diabetes mellitus	both
3513886018	CHA2DS2-VASc (congestive heart failure, hypertension, age 2, diabetes mellitus, stroke 2, vascular disease, age, sex category) score	both
3514795011	Hyperosmolar hyperglycaemic coma due to diabetes mellitus without ketoacidosis	both
3527174019	Diabetes mellitus caused by chemical	both
3636751012	Acute complication with diabetes mellitus	both
3636752017	Acute complication co-occurrent and due to diabetes mellitus	both
13791000006111	Other specified diabetes mellitus with periph circ comps	both
84701000006115	Type I diabetes mellitus with gangrene	type1
84761000006119	Type I diabetes mellitus with neuropathic arthropathy	type1
84781000006112	Type I diabetes mellitus with peripheral angiopathy	type1
84831000006115	Type I diabetes mellitus without complication	type1
84911000006119	Type II diabetes mellitus with multiple complications	type2
85011000006119	Type II diabetes mellitus without complication	type2
396661000006115	Malnutrition-related diabetes mellitus with multiple complications	both
396671000006110	[X]Malnutrit-related diabetes mellitus with unspec complics	both
616081000006113	Diabetes mellitus insulin-glucose infusion in acute myocardial infarction	type1
616151000006118	Diabetes mellitus - unspec whether in pregnancy/puerperium	both
616191000006112	Diabetes mellitus during pregnancy, childbirth and the puerperium	both
616221000006117	Diabetes mellitus in the puerperium - baby delivered during previous episode of care	both
616231000006119	Diabetes mellitus in the puerperium - baby delivered during current episode of care	both
616241000006112	Diabetes mellitus induced by steroids	both
616681000006116	Diabetes mellitus, juvenile, + other specified manifestation	type1
719471000006119	Malnutrit-related diabetes mellitus with unspec complics	both
719481000006116	Malnutrit-related diabetes mellitus wth ophthalmic complicat	both
719561000006110	Malnutrition-related diabetes mellitus with multiple comps	both
719571000006115	Malnutrition-related diabetes mellitus with renal complications	both
719591000006119	Malnutrition-related diabetes mellitus wth neuro complicatns	both
719601000006110	Malnutrition-related diabetes mellitus with peripheral circulatory complications	both
720311000006119	Malnutrit-relat diabetes mellitus with other spec comps	both
801901000006119	Gestational diabetes mellitus	both
908831000006118	[RFC] Diabetes mellitus	both
913461000006115	Type I diabetes mellitus with renal complications	type1
913621000006112	Insulin dependent diabetes mellitus with gangrene	type1
913771000006115	Insulin dependent diabetes mellitus with mononeuropathy	type1
913791000006119	Type I diabetes mellitus with mononeuropathy	type1
913851000006119	Type I diabetes mellitus with nephropathy	type1
913911000006110	Type I diabetes mellitus with diabetic cataract	type1
928471000006114	Type I diabetes mellitus with persistent proteinuria	type1
928591000006114	Type II diabetes mellitus with ketoacidosis	type2
928611000006115	Ketoacidotic coma in type II diabetes mellitus	type2
1667891000000113	Hyperosmolar non-ketotic state in type II diabetes mellitus	type2
1667921000000117	Type II diabetes mellitus with gastroparesis	type2
1667941000000112	Type I diabetes mellitus with gastroparesis	type1
1678621000006111	CHADS2 (congestive heart failure, hypertension, age 75 years or older, diabetes mellitus and previous stroke or transient ischaemic attack) score	both
1782641000006118	CHA2DS2-VASc (congestive heart failure, hypertension, age 2, diabetes mellitus, stroke 2, vascular disease, age, sex category) stroke risk score	both
1850931000006111	Reason for influenza vaccine - diabetes mellitus	both
2128081000000111	Gestational diabetes mellitus annual review	both
2243331000000115	Erectile dysfunction due to diabetes mellitus	both
2287971000000119	Diabetes mellitus in remission	both
2288011000000114	Type I diabetes mellitus in remission	type1
2288061000000111	Type II diabetes mellitus in remission	type2
2683561000006119	Brittle diabetes mellitus	type1
2683591000006110	Unstable diabetes mellitus	both
2686101000006116	GDM - Gestational diabetes mellitus	both
3039971000006114	Pineal hyperplasia, insulin-resistant diabetes mellitus and somatic abnormalities	type1
3258001000006116	Gestational diabetes mellitus, class A>2<	both
3690681000006114	DM - Diabetes mellitus	both
3719631000006112	Gestational diabetes mellitus, class A>1<	both
4392221000006118	Peripheral angiopathy due to diabetes mellitus	both
4539561000006114	History of diabetes mellitus	both
4636411000006110	Diet controlled diabetes mellitus	both
5109541000006118	Transient neonatal diabetes mellitus	both
5505651000006113	Diabetes mellitus uncontrolled	both
5587071000006119	Diabetes mellitus in neonate small for gestational age	both
6953871000006115	Ketoacidosis in diabetes mellitus	both
6977421000006110	Ketoacidosis in type II diabetes mellitus	type2
7065531000006115	Latent autoimmune diabetes mellitus in adult (LADA)	both
7480721000006111	H/O gestational diabetes mellitus	both
7480741000006116	History of maturity onset diabetes mellitus in young	both
7500211000006117	Pre-existing diabetes mellitus in pregnancy	both
7500501000006118	Diabetes mellitus, transient neonatal 1	both
7500521000006111	Diabetes mellitus, transient neonatal 2	both
7708081000006116	Gastroparesis due to diabetes mellitus	both
7863801000006113	Lumbosacral plexopathy co-occurrent and due to diabetes mellitus	both
7863811000006111	Lumbosacral plexopathy with diabetes mellitus	both
7966571000006116	Mixed hyperlipidaemia associated with type II diabetes mellitus	type2
8016601000006114	Postpartum gestational diabetes mellitus	both
8016621000006116	Gestational diabetes mellitus complicating pregnancy	both
8118151000006112	Hyperosmolarity co-occurrent and due to drug induced diabetes mellitus	both
8120401000006111	Hyperosmolar coma due to secondary diabetes mellitus	both
8120431000006115	Mild nonproliferative retinopathy due to secondary diabetes mellitus	both
8240511000006110	H/O: secondary diabetes mellitus	both
11928821000006114	CHA2DS2-VASc (congestive heart failure, hypertension, age 2, diabetes mellitus, stroke 2 - vascular disease, age, sex category) stroke risk score	both
11998561000006114	Assessment using CHADS2 (congestive heart failure, hypertension, age 75 years or older, diabetes mellitus and previous stroke or transient ischaemic attack) score	both
11998631000006118	CHADS2 (congestive heart failure, hypertension, age 75 years or older, diabetes mellitus and previous stroke or transient ischemic attack) score	both
12078901000006118	Cataract of right eye due to diabetes mellitus	both
12078931000006114	Cataract of left eye due to diabetes mellitus	both
12085031000006111	Preproliferative retinopathy of right eye co-occurrent and due to diabetes mellitus	both
12085891000006118	Clinically significant macular oedema of right eye co-occurrent and due to diabetes mellitus	both
12085921000006112	Clinically significant macular oedema of left eye due to diabetes mellitus	both
12102571000006117	Clinically significant macular oedema with diabetes mellitus	both
12166111000006116	Retinopathy due to diabetes mellitus	both
12185421000006113	Polyneuropathy due to diabetes mellitus	both
12300391000006115	Macular oedema not clinically significant with diabetes mellitus	both
12363701000006117	Gastroparesis with diabetes mellitus	both
12626341000006114	QOF (Quality and Outcomes Framework) diabetes mellitus quality indicator-related care invitation	both
12702381000006118	Diabetic oculopathy due to type I diabetes mellitus	type1
12704411000006113	Peripheral circulatory disorder associated with diabetes mellitus	both
12705021000006112	Clinically significant macular oedema of right eye due to diabetes mellitus	both
12734341000006113	QOF (Quality and Outcomes Framework) diabetes mellitus quality indicator-related care invitation using preferred method of communication	both
13488541000006117	Nonproliferative retinopathy of left eye due to diabetes mellitus	both
13488551000006115	Nonproliferative retinopathy of right eye due to diabetes mellitus	both
13767911000006119	Disorder of eye due to diabetes mellitus	both
13790061000006119	Neuropathic ulcer of foot due to diabetes mellitus	both
13790071000006114	Neuropathic arthropathy due to diabetes mellitus	both
13791991000006116	Proteinuric nephropathy due to diabetes mellitus	both
13810171000006113	Vitreous haemorrhage due to diabetes mellitus	both
13810181000006111	Macular oedema due to diabetes mellitus	both
13832391000006118	Infection of foot due to diabetes mellitus	both
13833601000006113	Hyperosmolar coma due to diabetes mellitus	both
13949611000006116	No maculopathy of left eye due to diabetes mellitus	both
13949641000006117	No maculopathy of right eye due to diabetes mellitus	both
13953211000006119	Ulcer of left foot due to diabetes mellitus	both
13953411000006118	At low risk of ulcer of right foot due to diabetes mellitus	both
13953421000006114	At low risk of ulcer of left foot due to diabetes mellitus	both
14056961000006112	Ketoacidotic coma due to diabetes mellitus	both
14057771000006116	Lumbosacral radiculoplexus neuropathy due to diabetes mellitus	both
14057821000006112	Radiculoplexus neuropathy due to diabetes mellitus	both
14058781000006117	Autonomic neuropathy due to diabetes mellitus	both
14059421000006119	Proliferative retinopathy due to diabetes mellitus	both
14060651000006114	Complication due to diabetes mellitus	both
14067581000006118	Disorder of kidney due to diabetes mellitus	both
14070771000006115	Loss of hypoglycaemic warning due to diabetes mellitus	both
14071331000006110	Chronic painful neuropathy due to diabetes mellitus	both
14071341000006117	Asymptomatic neuropathy due to diabetes mellitus	both
14071361000006118	Preproliferative retinopathy due to diabetes mellitus	both
14071371000006113	Advanced maculopathy due to diabetes mellitus	both
14071441000006113	Cellulitis of foot due to diabetes mellitus	both
14071551000006111	Ischaemic ulcer of foot due to diabetes mellitus	both
14072461000006116	Neuropathy due to diabetes mellitus	both
14072591000006111	Disorder of macula due to diabetes mellitus	both
14072621000006113	Traction detachment of retina due to diabetes mellitus	both
14073071000006111	Severe hyperglycaemia due to diabetes mellitus	both
14073091000006112	Hypoglycaemia due to diabetes mellitus	both
14073101000006118	Nocturnal hypoglycaemia due to diabetes mellitus	both
14077381000006115	Hyperosmolar non-ketotic state due to diabetes mellitus	both
14077471000006114	Advanced retinal disease due to diabetes mellitus	both
14077691000006113	Mild nonproliferative retinopathy due to diabetes mellitus	both
14077701000006113	Moderate nonproliferative retinopathy due to diabetes mellitus	both
14077711000006111	Severe nonproliferative retinopathy due to diabetes mellitus	both
14077721000006115	Non-high-risk proliferative retinopathy due to diabetes mellitus	both
14077731000006117	High risk proliferative retinopathy due to diabetes mellitus	both
14077861000006116	Focal exudative maculopathy due to diabetes mellitus	both
14079681000006115	Nonproliferative retinopathy due to diabetes mellitus	both
14084091000006117	Disorder of nervous system due to diabetes mellitus	both
14084121000006118	Skin ulcer due to diabetes mellitus	both
14085781000006119	Macroalbuminuric nephropathy due to diabetes mellitus	both
14092431000006119	Disorder of right macula due to diabetes mellitus	both
14092441000006112	Disorder of left macula due to diabetes mellitus	both
14092491000006115	Erectile dysfunction due to diabetes mellitus	both
14174321000006116	Chronic kidney disease stage 5 due to drug induced diabetes mellitus	both
