# Supplementary material for: Estimating 10-Year Cardiovascular Disease Risk in Primary Prevention Using UK Electronic Health Records and a Hybrid Multitask BERT Model: Retrospective Cohort Study
Source: JMIR Med Inform. 2025 Nov 13;13:e76659. doi: 10.2196/76659 (PMC12620595; doi:10.2196/76659)
Supplement: Multimedia Appendix 2 [file medinform-v13-e76659-s002.zip › Phenotypes/SLE.csv]

MedCodeId	Observations	OriginalReadCode	CleansedReadCode	Term	SnomedCTConceptId	SnomedCTDescriptionId	Release	EmisCodeCategoryId
25612013	900	M1544	M154400	Lupus erythematosus profundus	15084002	25612013		32
92208011	200000	N000	N000.00	Systemic lupus erythematosus	55464009	92208011		32
92209015	1000	N0000	N000000	Disseminated lupus erythematosus	55464009	92209015		32
114310015	8000	K01x4-1	K01x411	Lupus nephritis	68815009	114310015		32
297542011	50	F3710	F371000	Polyneuropathy in disseminated lupus erythematosus	193178008	297542011		32
297639014	20	F3961	F396100	Myopathy due to disseminated lupus erythematosus	193248005	297639014		32
301721015	200	H57y4	H57y400	Lung disease with systemic lupus erythematosus	196138005	301721015		32
308697013	20000	M154	M154.00	Lupus erythematosus	200936003	308697013		32
308700012	60	M1540	M154000	Lupus erythematosus chronicus	200937007	308700012		32
308701011	40000	M1541	M154100	Discoid lupus erythematosus	200938002	308701011		32
308704015	100	M1542	M154200	Lupus erythematosus migrans	200939005	308704015		32
308705019	40	M1543	M154300	Lupus erythematosus nodularis	200940007	308705019		32
308706018	200	M1545	M154500	Lupus erythematosus tumidus	200941006	308706018		32
308707010	5	M1546	M154600	Lupus erythematosus unguium mutilans	200942004	308707010		32
308709013	1000	M154z	M154z00	Lupus erythematosus NOS	200936003	308697013		32
309383019	900	Myu78	Myu7800	Cutaneous lupus erythematosus	7119001	12747019		32
309405011	500	N0002	N000200	Drug-induced systemic lupus erythematosus	201436003	309405011		5
309408013	7000	N000z	N000z00	Systemic lupus erythematosus NOS	55464009	92208011		32
312579010	200	Nyu43	Nyu4300	[X]Other forms of systemic lupus erythematosus	55464009	92208011		32
359447015	9000	M1547	M154700	Subacute cutaneous lupus erythematosus	239891002	359447015		32
453243010	300	N0004	N000400	Systemic lupus erythematosus with pericarditis	309762007	453243010		32
496853017	200	N0001	N000100	Libman-Sacks disease	54072008	496853017		32
512234017	400	N0006	N000600	Cerebral lupus	95644001	512234017		32
114251000006118	1000	N0003	N000300	Systemic lupus erythematosus with organ/system involvement	239887007	359443016		32
177301000006114	20	K0B40	K0B4000	Renal tubulo-interstitial disorder in systemic lupus erythematosus	307755009	451122013		32
660871000006118	60	F4D33	F4D3300	Eyelid discoid lupus erythematosus	79291003	1234339017		32
677561000006119	600	K01x4	K01x400	Nephrotic syndrome in systemic lupus erythematosus	68815009	114310015		32
