# Supplementary material for: Estimating 10-Year Cardiovascular Disease Risk in Primary Prevention Using UK Electronic Health Records and a Hybrid Multitask BERT Model: Retrospective Cohort Study
Source: JMIR Med Inform. 2025 Nov 13;13:e76659. doi: 10.2196/76659 (PMC12620595; doi:10.2196/76659)
Supplement: Multimedia Appendix 2 [file medinform-v13-e76659-s002.zip › Phenotypes/Rheumatoid_arthritis.csv]

MedCodeId	Observations	OriginalReadCode	CleansedReadCode	Term	SnomedCTConceptId	SnomedCTDescriptionId	Release	EmisCodeCategoryId
48361011	90	G5yA	G5yA.00	Rheumatoid carditis	28880005	48361011		32
95067016	2000	N041	N041.00	Felty's syndrome	57160007	95067016		32
116082011	2000000	N040	N040.00	Rheumatoid arthritis	69896004	116082011		32
251794010	40000	14G1	14G1.00	H/O: rheumatoid arthritis	161567008	251794010		32
255922017	500	2G25-1	2G25.11	O/E - ulnar deviation	164454008	255922017		27
255923010	600	2G25	2G25.00	O/E - hands - ulnar deviation	164454008	255923010		27
255925015	200	2G27	2G27.00	O/E-hands-rheumatoid spindling	164456005	255925015		27
297544012	200	F3712	F371200	Polyneuropathy in rheumatoid arthritis	193180002	297544012		32
297641010	50	F3964	F396400	Myopathy due to rheumatoid arthritis	193250002	297641010		32
300221014	20	G5y8	G5y8.00	Rheumatoid myocarditis	195136004	300221014		32
309787016	400	N0400	N040000	Rheumatoid arthritis of cervical spine	201764007	309787016		32
309788014	100	N0401	N040100	Rheumatoid arthritis of spine	9631008	16840014		32
309789018	600	N0402	N040200	Rheumatoid arthritis of shoulder	201766009	309789018		32
309790010	20	N0403	N040300	Rheumatoid arthritis of sternoclavicular joint	201767000	309790010		32
309791014	80	N0404	N040400	Rheumatoid arthritis of acromioclavicular joint	201768005	309791014		32
309792019	400	N0405	N040500	Rheumatoid arthritis of elbow	201769002	309792019		32
309794018	2000	N0407	N040700	Rheumatoid arthritis of wrist	201771002	309794018		32
309798015	300	N040B	N040B00	Rheumatoid arthritis of hip	201775006	309798015		32
309800010	2000	N040D	N040D00	Rheumatoid arthritis of knee	201777003	309800010		32
309802019	300	N040F	N040F00	Rheumatoid arthritis of ankle	201779000	309802019		32
309803012	90	N040G	N040G00	Rheumatoid arthritis of subtalar joint	201780002	309803012		32
309804018	100	N040H	N040H00	Rheumatoid arthritis of talonavicular joint	201781003	309804018		32
309805017	40	N040J	N040J00	Rheumatoid arthritis of other tarsal joint	429192004	2696026017		32
309812014	400	N040Q	N040Q00	Rheumatoid bursitis	84017003	139318017		32
309816012	10000	N040T	N040T00	Flare of rheumatoid arthritis	201791009	309816012		32
311496011	2000	N04y0-2	N04y012	Fibrosing alveolitis associated with rheumatoid arthritis	10713006	311496011		32
312518013	2000	Nyu11	Nyu1100	[X]Other seropositive rheumatoid arthritis	239791005	359291017		32
312520011	300	Nyu12	Nyu1200	[X]Other specified rheumatoid arthritis	69896004	116082011		32
312534011	3000	Nyu1G	Nyu1G00	[X]Seropositive rheumatoid arthritis, unspecified	239791005	359291017		32
359292012	200000	N040P	N040P00	Seronegative rheumatoid arthritis	239792003	359292012		32
426510015	30000	N040S	N040S00	Rheumatoid arthritis - multiple joint	287006005	426510015		32
451461014	10000	N047	N047.00	Seropositive erosive rheumatoid arthritis	308143008	3517964017		32
485614018	3000	N0422	N042200	Rheumatoid nodule	33719002	485614018		32
1778239014	800	N0421	N042100	Rheumatoid lung disease	398726004	1778239014		32
1779323014	2000	N040N	N040N00	Rheumatoid vasculitis	400054000	1779323014		32
1786505011	20	N04y0-1	N04y011	Caplan's syndrome	398640008	1786506012		32
1786545019	400	N04y0	N04y000	Rheumatoid lung	398726004	1786545019		32
16911000006114	200	N042	N042.00	Rheumatoid arthritis with organ / system involvement	239793008	359293019		32
111401000006119	2000	N3622	N362200	Swan-neck deformity of finger	23060008	1223034016		32
149911000006117	100000	N04X	N04X.00	Seropositive rheumatoid arthritis	239791005	359291017		32
162041000006117	80	N040A	N040A00	Rheumatoid arthritis of distal interphalangeal joint of finger	201774005	309797013		32
162051000006115	30	N0406	N040600	Rheumatoid arthritis of distal radio-ulnar joint	201770001	309793012		32
162081000006111	40	N040M	N040M00	Rheumatoid arthritis of interphalangeal joint of toe	201785007	309809011		32
162101000006115	40	N040L	N040L00	Rheumatoid arthritis of lesser metatarsophalangeal joint	201784006	309808015		32
162111000006117	800	N0408	N040800	Rheumatoid arthritis of metacarpophalangeal joint	201772009	309795017		32
162131000006111	400	N0409	N040900	Rheumatoid arthritis of proximal interphalangeal joint of finger	201773004	309796016		32
162141000006118	40	N040C	N040C00	Rheumatoid arthritis of sacroiliac joint	201776007	309799011		32
162191000006110	6	N040E	N040E00	Rheumatoid arthritis of tibio-fibular joint	201778008	309801014		32
162231000006117	1000	N042z	N042z00	Rheumatoid arthropathy + visceral/systemic involvement NOS	239793008	359293019		32
162301000006117	900	H570	H570.00	Rheumatoid lung	398726004	1786545019		32
162341000006115	4000	N040R	N040R00	Rheumatoid nodule	33719002	485614018		32
168751000006115	30000	N04	N04..00	Rheumatoid arthritis and other inflammatory polyarthropathy	69896004	116082011		32
168761000006118	100	N040K	N040K00	Rheumatoid arthritis of 1st metatarsophalangeal joint	201783000	309807013		32
219021000000114	50000	66H-3	66H..13	Rheumatoid arthritis monitoring	275902004	411871019		1
371261000000111	4	7P203	7P20300	Delivery of rehabilitation for rheumatoid arthritis	231041000000107	371261000000111		32
424981000006114	30	Nyu10	Nyu1000	[X]Rheumatoid arthritis+involvement/other organs or systems	239793008	359293019		32
463281000006113	7000	N005	N005.00	Adult onset Still's disease	239920006	359482019		32
463301000006112	3000	N04y2	N04y200	Adult-onset Still's disease	239920006	359482019		32
2275501000000119	10000	9mM	9mM..00	Rheumatoid arthritis monitoring invitation	882321000000105	2275501000000119		37
2275671000000111	90000	9mM0	9mM0.00	Rheumatoid arthritis monitoring invitation first letter	882401000000106	2275671000000111		37
2275711000000112	30000	9mM1	9mM1.00	Rheumatoid arthritis monitoring invitation second letter	882421000000102	2275711000000112		37
2275751000000111	10000	9mM2	9mM2.00	Rheumatoid arthritis monitoring invitation third letter	882441000000109	2275751000000111		37
2275791000000115	2000	9mM3	9mM3.00	Rheumatoid arthritis monitoring verbal invitation	882461000000105	2275791000000115		37
2275831000000110	8000	9mM4	9mM4.00	Rheumatoid arthritis monitoring telephone invitation	882481000000101	2275831000000110		37
