# Supplementary material for: Estimating 10-Year Cardiovascular Disease Risk in Primary Prevention Using UK Electronic Health Records and a Hybrid Multitask BERT Model: Retrospective Cohort Study
Source: JMIR Med Inform. 2025 Nov 13;13:e76659. doi: 10.2196/76659 (PMC12620595; doi:10.2196/76659)
Supplement: Multimedia Appendix 2 [file medinform-v13-e76659-s002.zip › Phenotypes/Smoking.csv]

MedCodeId	Term	OriginalReadCode	CleansedReadCode	SnomedCTConceptId	SnomedCTDescriptionId	Release	EmisCodeCategoryId	map
397732011	Never smoked tobacco	1371	1371.00	266919005	397732011		17	Non-smoker
102921000006112	Tobacco smoking consumption	137	137..00	266918002	397730015		17	Former smoker
1059701000000119	Ex roll-up cigarette smoker	137l	137l.00	492191000000103	1059701000000119		17	Former smoker
250374013	Current non-smoker	137L	137L.00	160618006	250374013		17	Non-smoker
649841000006110	Ex-smoker	137S	137S.00	8517006	15047015		17	Former smoker
108938018	Cigarette smoker	137P	137P.00	65568007	108938018		17	Former smoker
250373019	Stopped smoking	137K	137K.00	160617001	250373019		17	Former smoker
67621000006112	Very heavy cigarette smoker (40+ cigs/day)	1376	1376.00	160606002	250362014		17	Heavy smoker
128130017	Smoker	137P-1	137P.11	77176002	128130017		17	Former smoker
700121000006118	Moderate cigarette smoker (10-19 cigs/day)	1374	1374.00	160604004	250359011		17	Moderate smoker
818061000006111	Smoking cessation education	6791	6791.00	225323000	2575784012		17	Former smoker
819331000006110	Heavy cigarette smoker (20-39 cigs/day)	1375	1375.00	160605003	250360018		17	Heavy smoker
21691000000116	Anti-smoking monitoring administration	9OO-2	9OO..12	714001000000108	1565241000000115		37	Former smoker
338608011	Smoking cessation advice	8CAL	8CAL.00	225323000	338608011		17	Former smoker
1484932017	Smoking cessation milestones	13p	13p..00	390900001	1484932017		17	Former smoker
459722017	Referral to stop-smoking clinic	8HTK	8HTK.00	315232003	459722017		40	Former smoker
14866014	Non-smoker	1371-1	1371.11	8392000	14866014		17	Non-smoker
250372012	Trying to give up smoking	137G	137G.00	160616005	250372012		17	Former smoker
250385010	Date ceased smoking	137T	137T.00	160625004	250385010		17	Former smoker
397733018	Occasional smoker	1372-1	1372.11	428041000124106	2717161000000119		17	Former smoker
137721000006115	Smoker - amount smoked	137-1	137..11	266918002	397730015		17	Former smoker
418914010	Ex-cigarette smoker	137j	137j.00	281018007	418914010		17	Former smoker
99639019	Cigar smoker	137J	137J.00	59978006	99639019		17	Former smoker
743331000006116	Light cigarette smoker (1-9 cigs/day)	1373	1373.00	160603005	250358015		17	Light smoker
1592611000000110	Failed attempt to stop smoking	137m	137m.00	446172000	2882460017		17	Former smoker
250375014	Rolls own cigarettes	137M	137M.00	160619003	250375014		17	Former smoker
1780360012	Reason for restarting smoking	137f	137f.00	401159003	1780360012		17	Former smoker
250371017	Ex-smoker - amount unknown	137F	137F.00	8517006	15047015		17	Former smoker
136515019	Pipe smoker	137H	137H.00	82302008	136515019		17	Former smoker
2474719011	Minutes from waking to first tobacco consumption	137h	137h.00	413173009	2474719011		17	Former smoker
137791000006118	Smoking restarted	137Q-1	137Q.11	308438006	2670126018		17	Former smoker
2669652019	Smoking started	137Q	137Q.00	266929003	2669652019		17	Former smoker
498831000006118	Attends stop smoking monitoring	9OO1	9OO1.00	185789006	285791018		37	Former smoker
250365011	Ex-moderate cigarette smoker (10-19/day)	1379	1379.00	266923002	397738010		17	Moderate smoker
344795016	Pipe tobacco consumption	137a	137a.00	230058003	344795016		17	Former smoker
250366012	Ex-heavy cigarette smoker (20-39/day)	137A	137A.00	266924008	397739019		17	Heavy smoker
250364010	Ex-light cigarette smoker (1-9/day)	1378	1378.00	266922007	397737017		17	Light smoker
88471000006112	Trivial cigarette smoker (less than one cigarette/day)	1372	1372.00	266920004	397735013		17	Former smoker
250367015	Ex-very heavy cigarette smoker (40+/day)	137B	137B.00	266925009	397740017		17	Heavy smoker
1488577017	Ready to stop smoking	137b	137b.00	394872000	1488577017		17	Former smoker
344794017	Cigar consumption	137Y	137Y.00	230057008	344794017		17	Former smoker
1488576014	Thinking about stopping smoking	137c	137c.00	394871007	1488576014		17	Former smoker
250368013	Keeps trying to stop smoking	137C	137C.00	160612007	250368013		17	Former smoker
344793011	Cigarette consumption	137X	137X.00	230056004	344793011		17	Former smoker
216212011	Smoking reduced	137V	137V.00	134406006	216212011		17	Former smoker
1489355012	Referral to smoking cessation advisor	8H7i	8H7i.00	395700008	1489355012		40	Former smoker
936011000006114	Advice on effects of smoking on health	67H1	67H1.00	225324006	338609015		17	Former smoker
128381000006117	Stop smoking monitoring check done	9OOA	9OOA.00	185799001	285806011		37	Former smoker
342574011	Total time smoked	137n	137n.00	228487000	342574011		17	Former smoker
649831000006117	Ex-pipe smoker	137N	137N.00	160620009	250376010		17	Former smoker
250369017	Admitted tobacco consumption possibly untrue	137D	137D.00	160613002	2791864017		17	Former smoker
1488578010	Not interested in stopping smoking	137d	137d.00	394873005	1488578010		17	Former smoker
25281000000119	Stop smoking clinic administration	9OO-1	9OO..11	714021000000104	1565261000000119		37	Former smoker
303501000000115	Smoking cessation advice provided by community pharmacist	8CAg	8CAg.00	200221000000105	303501000000115		32	Former smoker
2670126018	Smoking restarted	137e	137e.00	308438006	2670126018		17	Former smoker
250370016	Tobacco consumption unknown	137E	137E.00	160614008	250370016		17	Former smoker
128311000006112	Stop smoking monitoring first letter	9OO4	9OO4.00	185792005	285794014		37	Former smoker
128371000006115	Stop smoking monitoring verbal invite	9OO7	9OO7.00	185795007	285797019		37	Former smoker
128361000006110	Stop smoking monitoring telephone invite	9OO8	9OO8.00	185796008	285798012		37	Former smoker
128321000006116	Stop smoking monitoring second letter	9OO5	9OO5.00	185793000	285795010		37	Former smoker
492511000000117	Smoking cessation therapy	745H	745H.00	710081004	3043296015		32	Former smoker
489931000000114	Smoking cessation therapy NOS	745Hz	745Hz00	710081004	3043296015		32	Former smoker
482871000000111	Other specified smoking cessation therapy	745Hy	745Hy00	710081004	3043296015		32	Former smoker
482771000000118	Smoking cessation drug therapy	745H4	745H400	713700008	3297364011		32	Former smoker
736241000000116	Smoking cessation enhanced services administration	9kc	9kc..00	374361000000100	1152641000000112		37	Former smoker
1715591000006117	Referral to National Health Service stop smoking service	8HkQ	8HkQ.00	505281000000106	1122921000000113		40	Former smoker
1123541000000118	Stop smoking face to face follow-up	8HBM	8HBM.00	505581000000108	1123541000000118		40	Former smoker
