# Supplementary material for: Estimating 10-Year Cardiovascular Disease Risk in Primary Prevention Using UK Electronic Health Records and a Hybrid Multitask BERT Model: Retrospective Cohort Study
Source: JMIR Med Inform. 2025 Nov 13;13:e76659. doi: 10.2196/76659 (PMC12620595; doi:10.2196/76659)
Supplement: Multimedia Appendix 2 [file medinform-v13-e76659-s002.zip › Phenotypes/AF.csv]

MedCodeId	Observations	OriginalReadCode	CleansedReadCode	Term	SnomedCTConceptId	SnomedCTDescriptionId	Release	EmisCodeCategoryId
9988012	200000	G5731	G573100	Atrial flutter	5370000	9988012		32
82343012	4000000	G5730	G573000	Atrial fibrillation	49436004	82343012		32
216183015	100000	662S	662S.00	Atrial fibrillation monitoring	134377004	216183015		1
256478018	400000	3272	3272.00	ECG: atrial fibrillation	164889003	256478018		3
256479014	30000	3273	3273.00	ECG: atrial flutter	164890007	256479014		3
300130013	500000	G573	G573.00	Atrial fibrillation and flutter	195080001	300130013		32
300132017	30000	G573z	G573z00	Atrial fibrillation and flutter NOS	195080001	300130013		32
350465014	2000	G5733	G573300	Non-rheumatic atrial fibrillation	233911009	350465014		32
421235014	700000	G5732	G573200	Paroxysmal atrial fibrillation	282825002	421235014		32
456154015	100000	14AN	14AN.00	H/O: atrial fibrillation	312442005	456154015		32
2692063011	3000	14AR	14AR.00	History of atrial flutter	428076002	2692063011		32
294171000000112	2000	9hF	9hF..00	Exception reporting - atrial fibrillation quality indicators	716871000000101	1569421000000113		37
294601000000110	80000	212R	212R.00	Atrial fibrillation resolved	196371000000102	294601000000110		27
406251000000118	30000	9Os	9Os..00	Atrial fibrillation monitoring administration	713801000000102	1565041000000112		37
406861000000119	200000	6A9	6A9..00	Atrial fibrillation annual review	248411000000105	406861000000119		1
408081000000116	100000	9Os0	9Os0.00	Atrial fibrillation monitoring first letter	717221000000101	1569761000000112		37
408101000000110	40000	9Os1	9Os1.00	Atrial fibrillation monitoring second letter	716981000000106	1569531000000111		37
408121000000118	8000	9Os2	9Os2.00	Atrial fibrillation monitoring third letter	716181000000109	1568741000000115		37
408141000000113	2000	9Os3	9Os3.00	Atrial fibrillation monitoring verbal invite	717011000000100	1570401000000119		37
408241000000115	3000	9Os4	9Os4.00	Atrial fibrillation monitoring telephone invite	716721000000107	1570381000000119		37
636701000000115	4000	G5735	G573500	Persistent atrial fibrillation	440059007	2793372019		32
636721000000112	3000	G5734	G573400	Permanent atrial fibrillation	440028005	2793259018		32
1000031000006118	20000	9hF1	9hF1.00	Excepted from atrial fibrillation quality indicators - informed dissent	717381000000109	1569921000000118		37
