# Supplementary material for: Estimating 10-Year Cardiovascular Disease Risk in Primary Prevention Using UK Electronic Health Records and a Hybrid Multitask BERT Model: Retrospective Cohort Study
Source: JMIR Med Inform. 2025 Nov 13;13:e76659. doi: 10.2196/76659 (PMC12620595; doi:10.2196/76659)
Supplement: Multimedia Appendix 2 [file medinform-v13-e76659-s002.zip › Phenotypes/BMI.csv]

MedCodeId	Term	OriginalReadCode	CleansedReadCode	SnomedCTConceptId	SnomedCTDescriptionId	Release	EmisCodeCategoryId
100716012	Body mass index	22K	22K..00	60621009	100716012		2
3484781000006110	Body mass index	^ESCTBO348478		60621009	3484781000006110		2
923861000006112	Body mass index	PCNQBO1		923861000006108	923861000006112		42
3484791000006113	Weight: body mass	^ESCTWE348479		60621009	2164080013		2
3484801000006114	BMI - Body mass index	^ESCTBM348480		60621009	2164081012		2
3484811000006112	Quetelet index	^ESCTQU348481		60621009	2620985015		2
