# Supplementary material for: Estimating 10-Year Cardiovascular Disease Risk in Primary Prevention Using UK Electronic Health Records and a Hybrid Multitask BERT Model: Retrospective Cohort Study
Source: JMIR Med Inform. 2025 Nov 13;13:e76659. doi: 10.2196/76659 (PMC12620595; doi:10.2196/76659)
Supplement: Multimedia Appendix 2 [file medinform-v13-e76659-s002.zip › Phenotypes/Migraine.csv]

MedCodeId	Observations	OriginalReadCode	CleansedReadCode	Term	SnomedCTConceptId	SnomedCTDescriptionId	Release	EmisCodeCategoryId
7595017	60000	F260-1	F260.11	Migraine with aura	4473006	7595017		32
7596016	300000	F260	F260.00	Migraine with typical aura	230462002	345348012		32
63055014	4000000	F26	F26..00	Migraine	37796009	63055014		32
82623012	2000	F26y1	F26y100	Ophthalmoplegic migraine	49605003	82623012		32
93294013	20000	F261-1	F261.11	Migraine without aura	56097005	93294013		32
93295014	50000	F261	F261.00	Common migraine	56097005	93295014		32
93296010	20000	F2610	F261000	Atypical migraine	56097005	93296010		32
98501012	50000	F26y0	F26y000	Hemiplegic migraine	59292006	98501012		32
126030010	30000	F2622	F262200	Abdominal migraine	75879005	126030010		32
138248010	8000	F2623	F262300	Basilar migraine	83351003	138248010		32
158460019	30000	F2624	F262400	Ophthalmic migraine	95655001	158460019		32
251645017	300000	1474	1474.00	H/O: migraine	161481007	251645017		32
297336013	6000	F261z	F261z00	Common migraine NOS	56097005	93295014		32
297337016	9000	F262	F262.00	Migraine variants	193030005	297337016		32
297351016	6000	F262z	F262z00	Migraine variant NOS	193030005	297337016		32
297352011	6000	F26y	F26y.00	Other forms of migraine	37796009	63055014		32
297354012	10000	F26y3	F26y300	Complicated migraine	193039006	297354012		32
297355013	3000	F26yz	F26yz00	Other forms of migraine NOS	37796009	63055014		32
297356014	200000	F26z	F26z.00	Migraine NOS	37796009	63055014		32
299338017	3000	Fyu53	Fyu5300	[X]Other migraine	37796009	63055014		32
345355014	1000	F26y2	F26y200	Status migrainosus	230467008	345355014		32
2159945013	20000	8B6N	8B6N.00	Migraine prophylaxis	408381007	2159945013		32
221281000000113	30000	K584-1	K584.11	Menstrual migraine	23186000	38943013		32
700211000006115	10	F26y1-1	F26y111	Moebius' ophthalmoplegic migraine	49605003	82623012		32
1746951000000114	300	F2628	F262800	Migraine induced by oestrogen contraceptive	781381000000100	1746951000000114		5
