# Supplementary material for: Estimating 10-Year Cardiovascular Disease Risk in Primary Prevention Using UK Electronic Health Records and a Hybrid Multitask BERT Model: Retrospective Cohort Study
Source: JMIR Med Inform. 2025 Nov 13;13:e76659. doi: 10.2196/76659 (PMC12620595; doi:10.2196/76659)
Supplement: Multimedia Appendix 2 [file medinform-v13-e76659-s002.zip › Phenotypes/DBP.csv]

MedCodeId	Term	OriginalReadCode	CleansedReadCode	SnomedCTConceptId	SnomedCTDescriptionId	Release	EmisCodeCategoryId
5527241000006114	Diastolic arterial pressure	^ESCTDI552724		271650006	2620223019		2
619931000006119	Diastolic arterial pressure	246A	246A.00	1091811000000102	2734671000000117		2
5527211000006110	Diastolic blood pressure	^ESCTDI552721		271650006	406508013		2
